# Supplementary material for: Dissecting Low Atmospheric Pressure Stress: Transcriptome Responses to the Components of Hypobaria in Arabidopsis
Source: Front Plant Sci. 2017 Apr 10;8:528. doi: 10.3389/fpls.2017.00528 (PMC5385376; doi:10.3389/fpls.2017.00528)
Supplement: Table S1 — Full list of differentially expressed genes in response to 50 kPa and 50 kPa/NormOx (50 kPa/pO2 = 21 kPa) in roots and shoots of 10 d plants. There are 151 genes that present significant (p < 0.01) differential expression by at least 2-fold in at least one condition (including responses to 50 kPa and 50 kPa/NormOx in roots or shoots) in 10 d plants. The differentially expressed genes are categorized according to log value of fold change and GO terms of biological process are listed for each gene clade. [file Table1.XLSX]

## Sheet: DEG-50 kPa-OX1
Root-50 kPa vs 97 kPa	p Value	Root-50 kPa/NormOx vs 97 kPa	p Value	Shoot-50 kPa vs 97 kPa	p Value	Shoot-50 kPa/NormOx vs 97 kPa	pValue	Probe	Gene	Annotation	GO term	Description	p-value
1.21655	0.00497634	1.11032	0.0169236	1.08951	0.005215	0.426657	0.206139	246855_at	AT5G26280	N/A, TRAF-like family protein [Source:TAIR;Acc:AT5G26280]	N/A	N/A	N/A
1.22653	3.89817e-06	0.684422	0.00298944	1.81483	0.0021686	0.529287	0.288625	262832_s_at	AT1G14880	PCR1, Protein PLANT CADMIUM RESISTANCE 1 [Source:UniProtKB/Swiss-Prot;Acc:Q9LQU2]
2.74473	4.51175e-05	0.621242	0.267446	1.12995	0.000367182	-0.160981	0.525729	253298_at	AT4G33560	N/A, Wound-responsive family protein [Source:TAIR;Acc:AT4G33560]
1.06489	0.00104802	0.95044	0.0055413	1.69704	0.0273577	0.951444	0.169936	264809_at	AT1G08830	CSD1, Superoxide dismutase [Cu-Zn] 1 [Source:UniProtKB/Swiss-Prot;Acc:P24704]
1.00144	8.66174e-05	0.872811	0.000857127	1.93753	0.0352779	1.29858	0.121846	266165_at	AT2G28190	CSD2, Superoxide dismutase [Cu-Zn] 2, chloroplastic [Source:UniProtKB/Swiss-Prot;Acc:O78310]
2.59883	0.000706186	1.35618	0.0656174	0.238048	0.221103	0.0559995	0.754272	253416_at	AT4G33070	PDC1, Pyruvate decarboxylase 1	GO:0006950	response to stress	0.0089
1.95267	0.000237372	1.03584	0.0376263	0.039377	0.758205	0.0440115	0.713137	253998_at	AT4G26010	PER44, Peroxidase 44
1.9438	0.000618328	1.09498	0.0458597	0.0803572	0.666051	0.0873102	0.616441	251438_s_at	AT3G59930	N/A, Defensin-like protein 206
1.76005	7.7382e-05	1.50842	0.000898049	0.185412	0.15196	0.0134179	0.909531	245567_at	AT4G14630	GLP9, Germin-like protein subfamily 1 member 8
1.75324	0.000255861	1.21805	0.00972364	0.362954	0.470558	-0.289088	0.538249	264299_s_at	AT1G78860	N/A, D-mannose binding lectin protein with Apple-like carbohydrate-binding domain
1.71351	0.00905692	1.79014	0.0134708	-0.00464967	0.953946	-0.0576405	0.44722	257162_s_at	AT3G24300	AMT1-3, Ammonium transporter 1 member 3
1.61868	0.00177121	1.21618	0.0221136	-0.040573	0.940778	-0.463599	0.368813	261204_s_at	AT1G12920	ERF1-2, Eukaryotic peptide chain release factor subunit 1-2
1.54928	0.0076208	1.10323	0.0683515	0.0171473	0.97543	-0.186556	0.720598	255558_at	AT4G01900	GLB1, Nitrogen regulatory protein P-II homolog
1.50896	0.00396491	1.3167	0.0180096	0.082394	0.59627	-0.00435898	0.976016	262446_at	AT1G49310	N/A, unknown protein
1.49965	0.00706509	1.31748	0.0269839	0.151899	0.642456	-0.129872	0.671177	252094_at	AT3G51260	PAD1, Proteasome subunit alpha type-7-A
1.3941	0.00844099	1.23985	0.0291455	0.433227	0.520536	-0.198444	0.75213	263711_at	AT2G20630	PPC3-1.2, Probable protein phosphatase 2C 20
1.38392	0.000697815	1.01555	0.0136081	0.287625	0.147858	-0.109423	0.547734	264708_at	AT1G09740	N/A, Adenine nucleotide alpha hydrolases-like superfamily protein
1.33547	0.00652227	1.37091	0.0110225	0.395563	0.45123	-0.647508	0.193471	254040_at	AT4G25900	N/A, Galactose mutarotase-like superfamily protein
1.3253	0.00724017	1.08941	0.0372939	-0.0658654	0.843522	-0.0257629	0.934192	255885_at	AT1G20330	SMT2, 24-methylenesterol C-methyltransferase 2
1.3215	0.00240223	1.01827	0.0238334	0.14442	0.596796	0.0495815	0.845606	248943_s_at	AT5G45490	N/A, Probable disease resistance protein At5g45490
1.31853	0.000665023	1.03296	0.00897946	-0.0277782	0.831397	0.0121906	0.920399	257924_at	AT3G23190	N/A, HR-like lesion-inducing protein-related
1.31031	0.00656763	1.418	0.00806847	0.0310734	0.950833	-0.137164	0.771289	265388_s_at	AT2G20990	SYT1, Synaptotagmin-1
1.30187	0.00920672	1.3867	0.0122528	0.0666527	0.914468	-0.225939	0.697603	253528_s_at	AT4G31480	N/A, Coatomer subunit beta-1
1.29851	0.00661016	1.252	0.0158893	0.00522899	0.976821	-0.0717933	0.670451	251241_s_at	AT3G62530	N/A, ARM repeat superfamily protein
1.28297	0.00490255	1.07527	0.0258628	-0.000928208	0.993644	0.116632	0.291145	245113_at	AT2G41660	MIZ1, Protein MIZU-KUSSEI 1
1.26682	0.00220859	1.0197	0.0179893	0.114453	0.812944	-0.355042	0.435692	247955_at	AT5G56950	NAP1;3, Nucleosome assembly protein 1;3
1.26599	0.00392129	1.04973	0.023219	0.217691	0.649888	-0.552933	0.224876	245821_at	AT1G26270	PI4KG5, Phosphatidylinositol 4-kinase gamma 5
1.25879	0.00410199	1.13059	0.0158339	0.0314693	0.940988	0.0759475	0.848587	251738_at	AT3G56150	TIF3C1, Eukaryotic translation initiation factor 3 subunit C
1.221	0.00579878	1.09496	0.0209376	-0.0252643	0.964507	-0.520268	0.332769	252591_at	AT3G45600	TET3, Tetraspanin-3
1.20677	0.00393577	1.12851	0.0122192	0.0591303	0.830951	0.00860673	0.973486	253773_s_at	AT4G28360	N/A, Ribosomal protein L22p/L17e family protein
1.20651	0.0077413	1.46364	0.00454331	0.00614177	0.987872	-0.192067	0.612423	264419_s_at	AT5G33320	PPT1, Phosphoenolpyruvate/phosphate translocator 1, chloroplastic
1.19788	0.00631	1.3161	0.00705679	0.147501	0.391424	0.144779	0.368915	248790_at	AT5G47450	TIP2-3, Aquaporin TIP2-3
1.18722	0.00766274	1.08497	0.0237	0.377825	0.296645	0.0160908	0.961598	257621_at	AT3G20410	CPK9, Calcium-dependent protein kinase 9
1.15344	0.00435856	1.37556	0.00276026	0.747911	0.0405976	0.28096	0.390799	267472_at	AT2G02850	ARPN, Basic blue protein
1.10155	0.00830487	1.01813	0.0238926	-0.074429	0.461389	-0.142822	0.13867	254092_at	AT4G25090	RBOHG, Putative respiratory burst oxidase homolog protein G
2.33736	0.000537235	0.424551	0.486127	-0.218296	0.800392	-0.93553	0.253845	255807_at	AT4G10270	N/A, Wound-responsive family protein	GO:0050896	response to stimulus	1.6e-07
2.13307	0.00739883	0.610706	0.439626	0.170491	0.469632	-0.00719065	0.973827	250464_at	AT5G10040	N/A, unknown protein	GO:0006950	response to stress	6e-07
1.87237	7.55925e-05	0.728469	0.0794184	0.0651954	0.77732	-0.0449172	0.834922	252882_at	AT4G39675	N/A, unknown protein	GO:0042221	response to chemical stimulus	4.8e-06
1.73205	0.00270047	0.914351	0.110433	0.27171	0.298912	-0.0290842	0.904152	247024_at	AT5G66985	N/A, unknown protein	GO:0009628	response to abiotic stimulus	0.00058
1.64812	0.00398139	-0.227399	0.680301	0.154212	0.783758	0.181034	0.730682	261567_at	AT1G33055	N/A, unknown protein	GO:0009605	response to external stimulus	0.00068
1.50206	0.000454464	0.890421	0.0314607	0.221209	0.334056	0.172327	0.419527	251020_at	AT5G02270	ABCI20, ABC transporter I family member 20	GO:0046483	heterocycle metabolic process	0.00093
1.4453	0.00471894	-0.0823581	0.867824	0.402653	0.513094	-0.5732	0.322815	253874_at	AT4G27450	N/A, Aluminium induced protein with YGL and LRDR motifs	GO:0044248	cellular catabolic process	0.0072
1.43331	0.00373853	-0.0287412	0.951676	0.606174	0.219823	-0.646952	0.163763	260869_at	AT1G43800	S-ACP-DES6, Acyl-[acyl-carrier-protein] desaturase 6, chloroplastic
1.42722	0.000281874	0.1355	0.694014	0.47953	0.18021	-0.136206	0.67809	263096_at	AT2G16060	AHB1, Non-symbiotic hemoglobin 1
1.40934	0.000202354	0.855939	0.0180304	0.757638	0.127794	0.132201	0.770335	245998_at	AT5G20830	SUS1, Sucrose synthase 1
1.39782	0.00022477	0.40401	0.230208	0.395159	0.0118674	0.193411	0.164248	260451_at	AT1G72360	ERF073, Ethylene-responsive transcription factor ERF073
1.37113	0.00323052	0.925096	0.0516228	0.197682	0.656573	-0.293154	0.48243	245324_at	AT4G17260	N/A, Lactate/malate dehydrogenase family protein
1.36956	1.34182e-05	0.652674	0.01609	0.881824	0.0404084	-0.0299883	0.937462	262314_at	AT1G70810	N/A, Calcium-dependent lipid-binding (CaLB domain) family protein
1.35606	0.000849373	0.890904	0.0272963	0.0736133	0.42336	-0.00830196	0.922514	249893_at	AT5G22555	N/A, unknown protein
1.31779	4.96556e-05	0.83424	0.00613517	0.266772	0.428647	-0.0854738	0.784905	256192_at	AT1G30110	NUDT25, Nudix hydrolase 25
1.28651	0.0051596	0.984834	0.0405209	0.0697599	0.388239	0.0398722	0.595986	265048_at	AT1G52050	JAL8, Jacalin-related lectin 8
1.28589	0.00117042	0.769038	0.0490644	0.168685	0.180468	-0.0484518	0.674883	265439_at	AT2G21045	STR19, Rhodanese-like domain-containing protein 19, mitochondrial
1.26954	0.000450195	0.747398	0.0323183	0.155479	0.545943	-0.416719	0.0931694	248138_at	AT5G54960	PDC2, Pyruvate decarboxylase 2
1.24571	1.29787e-05	0.718638	0.00496007	0.561561	0.120306	-0.128885	0.695171	245951_at	AT5G19550	ASP2, Aspartate aminotransferase, cytoplasmic isozyme 1
1.23275	0.000694803	0.949467	0.0102581	0.159888	0.634691	0.147206	0.640007	266168_at	AT2G38870	N/A, Serine protease inhibitor, potato inhibitor I-type family protein
1.20441	0.00629276	0.948598	0.0408242	0.539543	0.0528096	-0.0862993	0.729164	265214_at	AT1G05000	N/A, Probable tyrosine-protein phosphatase At1g05000
1.17441	0.00688353	0.967394	0.0356724	0.492496	0.0486275	0.0766229	0.731198	261506_at	AT1G71697	CK1, Probable choline kinase 1
1.17345	0.0071585	0.83683	0.0655758	0.0396079	0.827933	0.072938	0.66924	266312_at	AT2G27020	PAG1, Proteasome subunit alpha type-3
1.16722	0.00529356	0.789674	0.0670753	0.151095	0.417667	0.123475	0.478092	258397_at	AT3G15357	N/A, unknown protein
1.15383	0.000542459	0.642489	0.0451978	0.131084	0.406801	0.0218386	0.881598	248410_at	AT5G51570	HIR4, Hypersensitive-induced response protein 4
1.14787	2.38034e-05	0.762886	0.00271121	0.0798192	0.516062	0.0816676	0.477928	256524_at	AT1G66200	GLN1-2, Glutamine synthetase cytosolic isozyme 1-2
1.14019	0.00125224	0.751091	0.0336137	0.038731	0.875125	-0.104399	0.651367	246210_at	AT4G36420	N/A, Ribosomal protein L12 family protein
1.13767	0.000578719	0.697475	0.0305889	-0.248999	0.586829	0.105568	0.804901	259276_at	AT3G01190	PER27, Peroxidase 27
1.12722	0.00834843	0.877969	0.0514279	0.283717	0.587661	-0.50506	0.306545	258000_at	AT3G28940	N/A, AIG2-like (avirulence induced gene) family protein
1.12608	6.72366e-06	0.556568	0.0091657	0.0926841	0.568581	-0.102434	0.50121	253393_at	AT4G32690	GLB3, Two-on-two hemoglobin-3
1.10455	0.000194164	-0.155775	0.544576	0.225818	0.414436	-0.182818	0.479104	250152_at	AT5G15120	PCO1, Plant cysteine oxidase 1
1.10145	0.00907845	0.796461	0.0716087	-0.00416335	0.990548	-0.0688303	0.834237	267617_at	AT2G26670	HO1, Heme oxygenase 1, chloroplastic
1.08741	0.00999172	0.656706	0.131809	-0.0370612	0.916363	-0.21463	0.517658	251557_at	AT3G58730	VHA-D, V-type proton ATPase subunit D
1.08266	0.00637606	0.668024	0.100473	0.117373	0.737057	-0.49561	0.139479	254487_at	AT4G20780	CML42, Calcium-binding protein CML42
1.08225	0.00930288	0.828343	0.0589811	-0.0730468	0.827113	-0.342627	0.279988	254110_at	AT4G25260	N/A, Plant invertase/pectin methylesterase inhibitor superfamily protein
1.07766	0.000731862	0.779219	0.0152384	0.117737	0.357248	0.0618459	0.602631	250024_at	AT5G18270	ANAC087, Arabidopsis NAC domain containing protein 87
1.07308	0.00250359	0.452157	0.191319	-0.285533	0.52905	-0.501678	0.242638	257769_at	AT3G23050	IAA7, Auxin-responsive protein IAA7
1.0729	0.00126172	0.653746	0.0472339	-0.0852807	0.629646	0.130658	0.43179	252850_at	AT4G39880	N/A, Ribosomal protein L23/L15e family protein
1.07096	0.000553335	0.507815	0.0831115	0.0670658	0.755205	-0.29317	0.154701	256091_at	AT1G20693	HMGB2, High mobility group B protein 2
1.0701	0.00668926	0.872366	0.0366195	0.0259605	0.825866	-0.0914964	0.410715	251832_at	AT3G55150	ATEXO70H1, exocyst subunit exo70 family protein H1
1.06962	0.00115568	0.838215	0.013229	0.138841	0.47718	-0.0167884	0.926345	258469_at	AT3G06050	PRXIIF, Peroxiredoxin-2F, mitochondrial
1.0694	0.00347518	0.878963	0.0222591	0.0573143	0.766758	0.114489	0.528012	247454_at	AT5G62440	N/A, Protein of unknown function (DUF3223)
1.06823	0.000160167	0.368868	0.142423	0.0481278	0.90301	-0.265461	0.475069	252746_at	AT3G43190	SUS4, Sucrose synthase 4
1.06111	0.00957873	0.906458	0.0384375	0.600739	0.0950404	-0.174295	0.593401	254291_at	AT4G23010	UTR2, UDP-galactose/UDP-glucose transporter 2
1.0496	0.00218922	0.643997	0.0607275	0.309776	0.481727	-0.514279	0.217546	260852_at	AT1G21900	N/A, Transmembrane emp24 domain-containing protein p24delta5
1.04902	0.00821444	0.801038	0.0550302	0.0700026	0.867652	-0.250406	0.525846	258489_at	AT3G02520	GRF7, 14-3-3-like protein GF14 nu
1.04059	0.00728992	0.825903	0.0435635	-0.0735091	0.873171	-0.493732	0.258933	266804_at	AT2G29960	CYP19-4, Peptidyl-prolyl cis-trans isomerase CYP19-4
1.03838	0.000801577	0.435945	0.136209	0.595443	0.0633137	-0.468892	0.113712	263836_at	AT2G40330	PYL6, Abscisic acid receptor PYL6
1.03709	0.00652708	0.598144	0.12384	0.219251	0.0562846	0.112856	0.27885	264567_s_at	AT1G05240	PER1, Peroxidase 1
1.03264	0.000571617	0.892504	0.00423911	0.484759	0.167165	-0.141125	0.66065	258167_at	AT3G21560	UGT84A2, UDP-glycosyltransferase 84A2
1.03154	0.00298901	0.912695	0.0134261	0.0781303	0.848205	-0.172119	0.652797	257315_at	AT3G30775	POX1, Proline dehydrogenase 1, mitochondrial
1.03032	0.000448805	0.524863	0.0590999	0.170782	0.546232	-0.21077	0.427456	252075_at	AT3G51730	N/A, saposin B domain-containing protein
1.02723	0.0079681	0.519953	0.185814	0.641049	0.151303	0.47288	0.253404	265067_at	AT1G03850	GRXS13, Monothiol glutaredoxin-S13
1.02457	0.00123047	0.629041	0.0451968	0.315486	0.534382	0.673813	0.163919	245306_at	AT4G14690	ELIP2, Early light-induced protein 2, chloroplastic
1.018	0.00214217	0.924435	0.00884573	0.0600631	0.875921	-0.172297	0.632897	255777_at	AT1G18630	RBG6, Glycine-rich RNA-binding protein 6, mitochondrial
1.01682	0.00399086	0.49636	0.15815	-0.189379	0.72276	-0.437748	0.384311	249073_at	AT5G44020	N/A, HAD superfamily, subfamily IIIB acid phosphatase
1.01541	0.000229387	0.724606	0.00767979	0.244185	0.533924	0.0300217	0.93454	264871_at	AT1G24180	IAR4, Pyruvate dehydrogenase E1 component subunit alpha-2, mitochondrial
1.00427	0.00539288	0.635584	0.0853687	0.0901401	0.772561	-0.0226266	0.93812	247033_at	AT5G67250	SKIP2, F-box protein SKIP2
1.00265	0.000585191	0.780389	0.00853358	0.138178	0.697664	0.0221323	0.94687	264793_at	AT1G08660	MGP2, MALE GAMETOPHYTE DEFECTIVE 2
1.00162	0.00226756	0.807755	0.0181451	-0.139344	0.588447	-0.216924	0.370814	256997_at	AT3G14067	N/A, Subtilase family protein
1.00056	0.00880643	0.918048	0.0259523	0.409346	0.293608	-0.063281	0.860415	255622_at	AT4G01070	UGT72B1, UDP-glycosyltransferase 72B1
0.984837	0.0175283	1.68903	0.000971564	0.055197	0.687227	0.0292974	0.819054	265561_s_at	AT2G05440	ATGRP9, GLYCINE RICH PROTEIN 9	N/A	N/A	N/A
0.882103	0.0482556	1.39676	0.00822691	-0.284333	0.635208	-0.578815	0.306694	253697_at	AT4G29700	N/A, Alkaline-phosphatase-like family protein
0.696701	0.0477906	1.34488	0.00207374	0.172623	0.69901	0.013418	0.974322	266422_at	AT2G38650	GAUT7, Probable galacturonosyltransferase 7
1.08298	0.0103617	1.26842	0.0078091	-0.201743	0.373201	-0.149516	0.478921	257823_at	AT3G25190	N/A, Vacuolar iron transporter homolog 2.1
0.849222	0.0208103	1.12274	0.00806475	0.519129	0.148869	0.0214656	0.947815	262482_at	AT1G17020	SRG1, Protein SRG1
0.897781	0.0111018	1.11457	0.00579818	0.153133	0.696916	-0.0659527	0.857475	254613_at	AT4G19150	N/A, Ankyrin repeat family protein
0.532976	0.103948	1.06892	0.00729884	0.138539	0.396567	0.0094805	0.950116	265341_at	AT2G18360	N/A, alpha/beta-Hydrolases superfamily protein
0.690944	0.0295574	1.03444	0.00575691	0.0203527	0.953626	-0.271245	0.41118	266523_at	AT2G16950	TRN1, Transportin-1
0.716189	0.028064	1.0287	0.00700977	0.317796	0.384696	-0.0522035	0.877597	260425_at	AT1G72440	EDA25, CCAAT-binding factor
0.711231	0.0258805	1.01394	0.00660313	0.15131	0.738039	-0.223614	0.597963	262619_at	AT1G06550	N/A, 3-hydroxyisobutyryl-CoA hydrolase-like protein 5
-0.575353	0.270902	-0.641417	0.272224	-1.5494	0.00515155	-1.05328	0.0339432	259802_at	AT1G72260	THI2.1, Thionin-2.1	N/A	N/A	N/A
-1.00333	0.00327804	-0.654771	0.0592295	-0.245972	0.672709	0.295444	0.588044	256128_at	AT1G18140	LAC1, Laccase-1	N/A	N/A	N/A
-1.00989	0.000828919	-0.649477	0.0297845	0.0231069	0.899459	0.129349	0.452608	259296_at	AT3G05350	N/A, Metallopeptidase M24 family protein
-1.02271	0.00415126	-0.688217	0.0598981	-0.405293	0.543242	-0.184569	0.76649	248467_at	AT5G50800	SWEET13, Bidirectional sugar transporter SWEET13
-1.05052	0.00352761	-0.853125	0.0238891	-0.440172	0.432432	0.0317758	0.95133	248581_at	AT5G49900	N/A, Beta-glucosidase, GBA2 type family protein
-1.05187	0.00600887	-0.796028	0.0468494	-0.221463	0.701477	0.142659	0.791608	247567_at	AT5G61190	N/A, putative endonuclease or glycosyl hydrolase with C2H2-type zinc finger domain
-1.0633	4.27652e-05	-0.747747	0.00268621	-0.670803	0.0833775	-0.270212	0.442497	249759_at	AT5G24380	YSL2, Metal-nicotianamine transporter YSL2
-1.09064	0.00917099	-0.749116	0.0858786	-0.464191	0.428599	-0.303901	0.578095	249969_at	AT5G19090	N/A, Heavy metal transport/detoxification superfamily protein
-1.09521	0.00570991	-0.945002	0.0250958	-0.283388	0.688473	0.397328	0.548845	256347_at	AT1G54923	N/A, transposable element gene
-1.09535	0.00353516	-0.884935	0.0245447	-0.239967	0.580893	0.0128154	0.974763	267412_at	AT2G34940	VSR5, Vacuolar-sorting receptor 5
-1.10918	0.0041613	-0.832998	0.0383802	-0.298868	0.457258	-0.0215155	0.954073	245762_at	AT1G27880	RECQL5, ATP-dependent DNA helicase Q-like 5
-1.1151	0.00516407	-0.690278	0.0898478	-0.430412	0.279969	-0.265055	0.473408	245878_at	AT1G26190	N/A, Phosphoribulokinase / Uridine kinase family
-1.12672	0.000754482	-0.215575	0.480756	0.102545	0.673749	0.0962468	0.672713	246957_at	AT5G24670	N/A, Cytidine/deoxycytidylate deaminase family protein
-1.27675	0.00732967	-0.956013	0.0553208	-0.567345	0.431492	0.179725	0.788565	252241_at	AT3G50050	N/A, Eukaryotic aspartyl protease family protein
-1.28814	0.00293263	-0.952394	0.0330043	-0.592146	0.235408	-0.00501387	0.991282	255639_at	AT4G00760	APRR8, pseudo-response regulator 8
0.119995	0.724981	-1.23197	0.00501341	-0.120628	0.802547	0.000842259	0.99851	253301_at	AT4G33720	N/A, CAP (Cysteine-rich secretory proteins, Antigen 5, and Pathogenesis-related 1 protein) superfamily protein	N/A	N/A	N/A
-0.708018	0.0591926	-1.15431	0.00945402	-0.34667	0.297293	-0.125965	0.682238	261093_at	AT1G62880	N/A, Protein cornichon homolog 3
-0.709413	0.0268292	-1.03337	0.00602804	-0.366724	0.577115	0.229741	0.708245	264404_at	AT2G25160	CYP82F1, cytochrome P450, family 82, subfamily F, polypeptide 1
-0.712709	0.0781665	-1.24759	0.00979412	-0.390293	0.269771	-0.156234	0.632656	265602_at	AT2G14380	N/A, transposable element gene
-0.787406	0.0514969	-1.26708	0.00822845	0.473929	0.234855	-0.262423	0.477073	252327_at	AT3G48740	SWEET11, Bidirectional sugar transporter SWEET11
-0.829436	0.0277831	-1.15251	0.00851118	-0.427102	0.553733	0.198494	0.767875	262256_at	AT1G53810	N/A, transposable element gene
-1.04071	0.0167234	-1.28615	0.00944432	-0.390634	0.615266	0.323512	0.656142	267123_at	AT2G23560	MES7, Methylesterase 7	N/A	N/A	N/A
-1.23374	0.00849561	-1.13139	0.0252886	-0.32008	0.575667	0.133116	0.802888	250590_at	AT5G07710	NEN1, Protein NEN1
-1.35029	0.00344378	-1.38047	0.00631478	-0.431789	0.391524	-0.0755192	0.871626	266780_at	AT2G29110	GLR2.8, Glutamate receptor 2.8
0.641099	0.235993	1.08053	0.0825696	1.17431	0.00187344	0.240345	0.445504	262119_s_at	AT1G02930	GSTF6, Glutathione S-transferase F6	GO:0051707	response to other organism	3.7e-07
-0.337899	0.315036	-0.507354	0.183107	1.82408	0.00308806	0.887383	0.0968676	263539_at	AT2G24850	TAT3, Probable aminotransferase TAT3	GO:0009607	response to biotic stimulus	5.4e-07
0.148555	0.562087	-0.2523	0.382067	1.40686	0.00263289	0.814848	0.0469048	257641_s_at	AT3G25760	AOC1, Allene oxide cyclase 1, chloroplastic	GO:0050896	response to stimulus	7.4e-07
0.0127455	0.961938	0.337913	0.268025	1.36917	8.96621e-05	0.72265	0.0127064	262118_at	AT1G02850	BGLU11, Beta-glucosidase 11	GO:0051704	multi-organism process	1.7e-06
-0.0756234	0.687445	0.0101642	0.961317	1.33048	0.000565598	0.70665	0.031569	253181_at	AT4G35180	LHT7, Lysine histidine transporter-like 7	GO:0042221	response to chemical stimulus	3.8e-06
0.669346	0.147708	0.636798	0.213527	1.27124	0.00611408	0.391768	0.326854	265670_s_at	AT2G32210	N/A, unknown protein	GO:0006950	response to stress	8.4e-06
0.306889	0.313303	0.554241	0.112732	1.24864	0.000164041	0.440255	0.0993824	246302_at	AT3G51860	CAX3, Vacuolar cation/proton exchanger 3
-0.102809	0.285531	-0.02081	0.843736	1.2447	0.000719211	0.352742	0.244062	254247_at	AT4G23260	CRK18, cysteine-rich RLK (RECEPTOR-like protein kinase) 18
-0.248052	0.0631392	-0.205073	0.158369	1.2438	0.00378809	0.372792	0.308967	248496_at	AT5G50790	SWEET10, Bidirectional sugar transporter SWEET10
0.0489148	0.790692	-0.127864	0.537107	1.22076	0.000271367	0.670641	0.018128	251109_at	AT5G01600	FER1, Ferritin-1, chloroplastic
-0.092266	0.760629	-0.0287282	0.932285	1.20588	0.00353781	0.525157	0.141269	259507_at	AT1G43910	N/A, P-loop containing nucleoside triphosphate hydrolases superfamily protein
-0.0975387	0.706995	-0.305038	0.30091	1.15468	0.00632679	0.464865	0.205989	267567_at	AT2G30770	CYP71A13, cytochrome P450, family 71, subfamily A, polypeptide 13
0.556377	0.0274084	0.173065	0.506527	1.13878	0.00637692	0.371197	0.303218	246831_at	AT5G26340	STP13, Sugar transport protein 13
0.0876954	0.406316	0.0355391	0.761014	1.12065	0.00645113	0.303755	0.390845	248236_at	AT5G53870	ENODL1, early nodulin-like protein 1
-0.273231	0.248544	-0.285115	0.280098	1.10141	0.00498167	0.582161	0.0908799	253485_at	AT4G31800	WRKY18, WRKY transcription factor 18
0.0824167	0.801865	-0.127441	0.72881	1.07961	0.00427402	0.584627	0.0778549	261443_at	AT1G28480	GRXC9, Glutaredoxin-C9
0.167006	0.405534	0.0718417	0.746441	1.0716	0.00896765	0.347666	0.329366	262229_at	AT1G68620	CXE6, Probable carboxylesterase 6
0.361306	0.0155173	0.446408	0.00869757	1.05088	0.00767435	0.624319	0.0751611	256787_at	AT3G13790	CWINV1, Beta-fructofuranosidase, insoluble isoenzyme CWINV1
0.0668619	0.601513	0.231989	0.118762	1.04155	0.00399708	0.450063	0.150417	259009_at	AT3G09260	BGLU23, Beta-glucosidase 23
0.0385251	0.752537	0.148338	0.286287	0.718296	0.0716866	1.39154	0.000768673	249996_at	AT5G18600	GRXS2, Monothiol glutaredoxin-S2	N/A	N/A	N/A
-0.117686	0.531111	-0.161951	0.442351	0.708417	0.0972169	1.26914	0.00321276	264899_at	AT1G23130	N/A, Polyketide cyclase/dehydrase and lipid transport superfamily protein
Log(Fold change) and p value of diffrentially expressed genes in roots and shoots treated with 50 kPa and 50 kPa/NormOx are shown
Yellow background represents Log(Fold change) > 1 and p < 0.01
