# Supplementary material for: Dissecting Low Atmospheric Pressure Stress: Transcriptome Responses to the Components of Hypobaria in Arabidopsis
Source: Front Plant Sci. 2017 Apr 10;8:528. doi: 10.3389/fpls.2017.00528 (PMC5385376; doi:10.3389/fpls.2017.00528)
Supplement: Table S2 — Full list of differentially expressed genes in response to 50 kPa and 50 kPa/NormOx (50 kPa/pO2 = 21 kPa) in roots of 10 d and 5 d plants. In a comparison between 10 and 5 d plants, 221 genes show statistically significant (p < 0.01) differential expression by at least 2-fold in at least one condition (in response to 50 kPa and 50 kPa/NormOx in roots of 10 d or 5 d plants). The differentially expressed genes are categorized according to log value of fold change and GO terms of biological process are listed for each gene clade. [file Table2.XLSX]

## Sheet: DEG-5-d-10-d
5d-50 kPa vs 97 kPa	p Value	5d-50 kPa/NormOx vs 97 kPa	p Value	10d-50 kPa vs 97 kPa	p Value	10d-50 kPa/NormOx vs 97 kPa	p Value	Probe	Gene	Annotation	GO term	Description	p-value
2.54331	5.14954e-09	-0.341866	0.108233	2.59883	0.000706186	1.35618	0.0656174	253416_at	AT4G33070	PDC1, Pyruvate decarboxylase 1	N/A	N/A	N/A
3.51643	7.93409e-10	0.367995	0.144628	2.74473	4.51175e-05	0.621242	0.267446	253298_at	AT4G33560	N/A, Wound-responsive family protein
3.09283	1.12205e-08	0.144172	0.584289	1.43331	0.00373853	-0.0287412	0.951676	260869_at	AT1G43800	S-ACP-DES6, Acyl-[acyl-carrier-protein] desaturase 6, chloroplastic
2.37416	2.48851e-05	0.548372	0.174098	2.33736	0.000537235	0.424551	0.486127	255807_at	AT4G10270	N/A, Wound-responsive family protein
2.31122	8.53076e-06	0.27044	0.435438	1.64812	0.00398139	-0.227399	0.680301	261567_at	AT1G33055	N/A, unknown protein
2.21919	2.47495e-08	0.352963	0.0946593	1.4453	0.00471894	-0.0823581	0.867824	253874_at	AT4G27450	N/A, Aluminium induced protein with YGL and LRDR motifs
1.8889	9.42888e-09	-0.112073	0.481774	1.06823	0.000160167	0.368868	0.142423	252746_at	AT3G43190	SUS4, Sucrose synthase 4
1.78943	1.22396e-06	0.246898	0.279187	1.10455	0.000194164	-0.155775	0.544576	250152_at	AT5G15120	PCO1, Plant cysteine oxidase 1
1.62054	5.80921e-06	0.0103806	0.96432	2.13307	0.00739883	0.610706	0.439626	250464_at	AT5G10040	N/A, unknown protein
1.29514	1.48756e-06	-0.292591	0.0916147	1.42722	0.000281874	0.1355	0.694014	263096_at	AT2G16060	AHB1, Non-symbiotic hemoglobin 1
1.09183	5.82504e-05	0.188156	0.342415	1.5914	0.0211768	0.54128	0.445245	264846_at	AT2G17850	STR17, Rhodanese-like domain-containing protein 17
1.61233	0.000642554	0.561041	0.149254	-0.0690793	0.63033	-0.032178	0.840558	262543_at	AT1G34245	EPF2, Protein EPIDERMAL PATTERNING FACTOR 2	GO:0010876	lipid localization	2e-14
1.56844	0.0038001	0.582436	0.218053	-0.723486	0.149977	-0.999571	0.0804682	248062_at	AT5G55450	N/A, Bifunctional inhibitor/lipid-transfer protein/seed storage 2S albumin superfamily protein	GO:0006869	lipid transport	9.2e-10
1.41667	0.000731154	0.0345625	0.917532	0.5924	0.0210285	-0.669079	0.0199598	258487_at	AT3G02550	LBD41, LOB domain-containing protein 41	GO:0033036	macromolecule localization	3.9e-07
1.38205	0.00591028	0.874863	0.0590017	-0.689947	0.0152273	-0.808533	0.0116782	248921_at	AT5G45950	N/A, GDSL esterase/lipase At5g45950	GO:0006810	transport	0.00086
1.36183	0.00790967	0.739335	0.114472	0.170075	0.567893	0.174135	0.600606	258675_at	AT3G08770	LTP6, Non-specific lipid-transfer protein 6	GO:0051234	establishment of localization	0.00087
1.33811	0.000904112	0.598873	0.0807345	0.138894	0.498246	0.306641	0.190815	259391_s_at	AT1G06360	N/A, Delta-9 desaturase-like 5 protein	GO:0051179	localization	0.0011
1.32154	3.90179e-05	0.375359	0.114175	0.467356	0.458035	-0.190711	0.78477	265117_at	AT1G06350	N/A, Delta-9 desaturase-like 4 protein
1.31128	3.75189e-06	0.0796833	0.66003	0.200683	0.600488	-0.792722	0.0784109	249384_at	AT1G62500	N/A, Bifunctional inhibitor/lipid-transfer protein/seed storage 2S albumin superfamily protein
1.28276	0.0044396	0.383725	0.327075	0.37084	0.0885037	0.0551953	0.811528	259660_at	AT5G39890	PCO2, Plant cysteine oxidase 2
1.27553	0.00105925	-0.38944	0.228324	0.962867	0.00138379	-0.215796	0.443769	260668_at	AT1G55260	N/A, Bifunctional inhibitor/lipid-transfer protein/seed storage 2S albumin superfamily protein
1.25423	0.00316314	0.820346	0.0352881	0.125159	0.275634	0.176837	0.173331	254794_at	AT1G19530	N/A, unknown protein
1.25033	1.13204e-05	0.479677	0.0226802	0.122032	0.721333	-0.457831	0.241578	248427_at	AT4G12970	EPFL9, EPIDERMAL PATTERNING FACTOR-like protein 9
1.24836	0.00768808	0.618563	0.144958	-0.41902	0.241283	-0.494606	0.21725	253753_at	AT5G51750	ATSBT1.3, subtilase 1.3
1.24479	0.00384068	0.357032	0.336714	0.0686962	0.806937	-0.261706	0.41008	248683_at	AT4G29030	N/A, Putative membrane lipoprotein
1.15081	0.00369055	-0.185701	0.582294	-0.603962	0.136718	-0.653867	0.148654	260556_at	AT5G48490	N/A, Bifunctional inhibitor/lipid-transfer protein/seed storage 2S albumin superfamily protein
1.10398	0.00209985	0.542874	0.0847492	-0.0382725	0.778579	0.427405	0.0120542	261804_at	AT2G43620	N/A, Chitinase family protein
1.0975	0.000793975	0.667463	0.0211108	-0.827968	0.0793767	-0.872237	0.096441	250565_at	AT1G30530	UGT78D1, UDP-glycosyltransferase 78D1
1.07922	0.000883818	0.576328	0.0409445	0.147071	0.455848	0.133119	0.544714	262539_at	AT5G08000	PDCB2, PLASMODESMATA CALLOSE-BINDING PROTEIN 2
1.05977	0.000655979	0.451026	0.0838334	-0.373457	0.32969	-0.702911	0.11067	245980_at	AT1G17200	N/A, CASP-like protein 2A1
1.04629	0.000965952	0.629012	0.0251717	0.108397	0.450988	0.0285194	0.8579	248798_at	AT5G13140	N/A, Pollen Ole e 1 allergen and extensin family protein
1.04311	1.04412e-05	0.57161	0.00248275	-0.651377	0.121516	-0.334106	0.46288	261648_at	AT5G47190	N/A, 50S ribosomal protein L19-2, chloroplastic
1.0251	0.000297646	0.0349143	0.872531	-0.602341	0.241364	-1.0133	0.0864683	256825_at	AT1G27730	ZAT10, Zinc finger protein ZAT10
1.01948	0.000156909	0.539781	0.0166254	0.349494	0.105943	0.3719	0.122352	248912_at	AT3G22120	CWLP, cell wall-plasma membrane linker protein
1.01462	7.92003e-08	0.969819	1.37404e-07	-0.331685	0.0826264	-0.520986	0.0196576	262414_at	AT5G45670	N/A, GDSL esterase/lipase At5g45670
2.73009	0.00079357	1.72785	0.0171859	-0.613162	0.340291	-1.00224	0.170539	263034_at	AT1G24020	MLP423, MLP-like protein 423	N/A	N/A	N/A
2.42029	0.000772623	1.19055	0.0534734	-0.334717	0.41612	-0.67111	0.154575	258589_at	AT3G04290	LTL1, GDSL esterase/lipase LTL1
2.17968	0.000320819	1.15279	0.0249093	-0.0760905	0.493787	-0.15641	0.216847	258895_at	AT3G05600	N/A, alpha/beta-Hydrolases superfamily protein
1.8552	0.000560534	1.25034	0.00957493	0.201426	0.287655	-0.00226306	0.991304	246004_at	AT5G20630	GER3, Germin-like protein subfamily 3 member 3
1.5235	0.000283523	1.14267	0.00286628	0.736992	0.0275229	0.214826	0.533606	253660_at	AT4G30140	CDEF1, GDSL esterase/lipase At4g30140
1.28573	2.59506e-06	1.06517	2.01296e-05	0.706951	0.110774	0.56453	0.244686	261203_at	AT1G12845	N/A, unknown protein
1.20957	0.0017321	1.85864	3.78705e-05	0.0714886	0.814028	-0.329476	0.339447	253024_at	AT4G38080	N/A, hydroxyproline-rich glycoprotein family protein
1.17176	0.0049942	1.94348	7.8518e-05	-0.048824	0.914701	-0.360954	0.482464	263998_at	AT2G22510	N/A, hydroxyproline-rich glycoprotein family protein
1.13071	0.000173962	1.21018	9.14552e-05	-0.634974	0.147611	-0.688283	0.159479	253743_at	AT4G28940	N/A, Phosphorylase superfamily protein
1.08721	0.00554089	1.64826	0.000213245	-0.144703	0.68081	-0.405309	0.310042	250500_at	AT5G09530	N/A, hydroxyproline-rich glycoprotein family protein
1.0656	0.000677049	1.51864	2.43858e-05	0.0789414	0.713474	-0.362479	0.145329	254474_at	AT4G20390	N/A, CASP-like protein 1B2
1.01073	0.00194447	1.40715	0.000116289	0.596286	0.133979	-0.181625	0.671989	265111_at	AT1G62510	N/A, Bifunctional inhibitor/lipid-transfer protein/seed storage 2S albumin superfamily protein
1.00907	0.00294196	1.26094	0.000515861	0.473145	0.0765262	-0.197313	0.488585	250541_at	AT5G09520	N/A, hydroxyproline-rich glycoprotein family protein
0.376654	0.140686	1.55576	1.64248e-05	0.821438	0.0856251	0.965176	0.0722507	245571_at	AT4G14695	MPC2, Mitochondrial pyruvate carrier 2	N/A	N/A	N/A
0.997684	0.00540082	1.484	0.000244639	0.171781	0.548732	-0.182286	0.569014	262317_at	AT2G48140	EDA4, Bifunctional inhibitor/lipid-transfer protein/seed storage 2S albumin superfamily protein
0.615242	0.0976426	1.45618	0.000913654	0.132584	0.708572	0.987501	0.022894	267457_at	AT2G33790	AGP30, Non-classical arabinogalactan protein 30
0.844927	0.0330879	1.33699	0.00222767	0.202085	0.433489	-0.0899856	0.752945	254914_at	AT4G11290	PER39, Peroxidase 39
0.659607	0.0472673	1.31433	0.000705504	-0.11093	0.526068	-0.311337	0.124199	256933_at	AT3G22600	N/A, Bifunctional inhibitor/lipid-transfer protein/seed storage 2S albumin superfamily protein
0.832157	0.00144712	1.24828	3.80791e-05	-0.0981793	0.693502	-0.392339	0.171678	262349_at	AT2G48130	N/A, Bifunctional inhibitor/lipid-transfer protein/seed storage 2S albumin superfamily protein
0.364989	0.228262	1.22277	0.00088215	0.103602	0.840315	-0.881697	0.13968	245689_at	AT5G04120	IPSP, Metal-independent phosphoserine phosphatase
0.90619	0.00282607	1.22032	0.000254628	-0.442476	0.0870738	-0.357199	0.205854	249576_at	AT5G37690	N/A, GDSL esterase/lipase At5g37690
0.808275	0.000658176	1.15822	2.22449e-05	-0.175454	0.465844	-0.368379	0.18045	256217_at	AT1G56320	N/A, BEST Arabidopsis thaliana protein match is
0.833927	0.00383894	1.15213	0.000299928	0.232671	0.258002	-0.0889766	0.693146	267121_at	AT2G23540	N/A, GDSL esterase/lipase At2g23540
0.681502	0.0170694	1.14558	0.000466658	0.214388	0.460693	0.0963673	0.764975	247765_at	AT5G58860	CYP86A1, Cytochrome P450 86A1
0.627048	0.0035336	1.1423	1.806e-05	-0.398855	0.119267	-0.874004	0.00557035	245305_at	AT4G17215	N/A, Pollen Ole e 1 allergen and extensin family protein
0.274043	0.210979	1.09129	0.000136565	-0.0806597	0.800952	-0.271419	0.451945	258905_at	AT3G06390	N/A, CASP-like protein 1D2
0.0305448	0.891737	1.08824	0.000229592	0.030332	0.893853	0.113194	0.657057	246814_at	AT5G27200	ACP5, Acyl carrier protein 5, chloroplastic
0.823376	0.000138129	1.08015	8.79773e-06	0.56974	0.289547	0.511218	0.39209	257203_at	AT3G23730	XTH16, Probable xyloglucan endotransglucosylase/hydrolase protein 16
0.722299	0.00429472	1.07998	0.000169827	-0.464664	0.0665382	-0.469935	0.0936622	264010_at	AT2G21100	DIR23, Dirigent protein 23
0.757919	0.0226584	1.07185	0.00281195	0.410704	0.100196	0.0263986	0.92105	245889_at	AT5G09480	N/A, hydroxyproline-rich glycoprotein family protein
0.766904	0.00692841	1.0594	0.000653956	0.221596	0.282801	-0.0437274	0.846718	245181_at	AT5G12420	N/A, O-acyltransferase (WSD1-like) family protein
0.773292	0.000443826	1.04743	2.46495e-05	0.600101	0.0781039	0.269246	0.459403	251167_at	AT3G63360	N/A, Defensin-like protein 11
0.484669	0.0138573	1.03881	3.27514e-05	0.608244	0.156384	0.869033	0.0759564	256362_at	AT1G66450	N/A, Cysteine/Histidine-rich C1 domain family protein
0.663102	0.0153499	1.02109	0.000823966	0.473526	0.191547	0.0861635	0.826778	260582_at	AT2G47200	N/A, unknown protein
0.323453	0.248231	1.00953	0.00216004	0.810213	0.0168608	0.314182	0.365321	256935_at	AT3G22570	N/A, Bifunctional inhibitor/lipid-transfer protein/seed storage 2S albumin superfamily protein
1.23472	0.000615595	0.217223	0.450681	-1.2176	0.0924951	-1.62068	0.049314	252280_at	AT3G49260	IQD21, IQ-domain 21	N/A	N/A	N/A
1.03786	0.00871504	0.51368	0.153142	-1.55175	0.032633	-1.61979	0.0440653	264007_at	AT2G21140	PRP2, Proline-rich protein 2
-1.02069	0.000168507	-0.846416	0.000862431	0.186697	0.432457	0.621013	0.0299826	253155_at	AT4G35720	N/A, Arabidopsis protein of unknown function (DUF241)	N/A	N/A	N/A
-1.0499	0.00196225	-0.260988	0.359618	-0.565262	0.0481872	0.0681976	0.819405	245267_at	AT4G14060	N/A, Polyketide cyclase/dehydrase and lipid transport superfamily protein
-1.07132	0.00047537	-0.316683	0.200458	-0.000910024	0.996498	0.469895	0.0572976	252988_at	AT4G38410	N/A, Dehydrin family protein
-1.06113	5.71017e-05	-1.45388	1.96773e-06	-0.183332	0.55596	0.120223	0.72878	260007_at	AT1G67870	N/A, glycine-rich protein	N/A	N/A	N/A
-1.11242	0.000151848	-1.27691	3.96174e-05	-0.119646	0.353106	-0.153081	0.29012	258322_at	AT3G22740	HMT3, Homocysteine S-methyltransferase 3
-1.27368	0.00197834	-2.7612	1.07683e-06	-0.117686	0.531111	-0.161951	0.442351	264899_at	AT1G23130	N/A, Polyketide cyclase/dehydrase and lipid transport superfamily protein
-0.548987	0.019409	-1.02976	0.000219796	0.288613	0.224916	0.418114	0.121871	257815_at	AT3G25130	N/A, unknown protein	GO:0005975	carbohydrate metabolic process	0.00019
-0.712934	0.0130318	-1.04618	0.000956395	-0.57218	0.0680246	-0.495672	0.148256	261913_at	AT1G65860	FMOGS-OX1, Flavin-containing monooxygenase FMO GS-OX1
-0.516299	0.00184026	-1.05243	1.95469e-06	0.635677	0.0557824	0.766501	0.0409948	247902_at	AT5G57350	AHA3, ATPase 3, plasma membrane-type
-0.722467	0.00421296	-1.05667	0.000202758	0.0320311	0.895228	0.277632	0.315657	265121_at	AT1G62560	FMOGS-OX3, Flavin-containing monooxygenase FMO GS-OX3
-0.668951	0.00155302	-1.05909	2.40642e-05	-0.0172679	0.903408	-0.104191	0.515503	248163_at	AT5G54510	GH3.6, Indole-3-acetic acid-amido synthetase GH3.6
-0.47193	0.00291121	-1.0629	1.27986e-06	0.431968	0.162455	0.70034	0.0502023	264204_at	AT1G22710	SUC2, Sucrose transport protein SUC2
-0.529756	0.0401025	-1.0751	0.000432059	0.160899	0.585561	0.168334	0.609647	260353_at	AT1G69230	SP1L2, Protein SPIRAL1-like 2
-0.852519	0.00423878	-1.0821	0.000705032	0.0540242	0.886312	0.698898	0.113345	251229_at	AT3G62740	BGLU7, Beta-glucosidase 7
-0.769157	0.0231586	-1.08242	0.00300448	-0.262808	0.469768	0.716046	0.0909935	263063_s_at	AT2G18140	PER14, Peroxidase 14
-0.417324	0.0972345	-1.09415	0.00038172	-0.17762	0.155058	-0.131106	0.338435	250598_at	AT5G07690	MYB29, Transcription factor MYB29
-0.667567	0.00152376	-1.09773	1.57679e-05	0.0648359	0.772147	0.379935	0.143282	259765_at	AT1G64370	N/A, unknown protein
-0.443782	0.133783	-1.11471	0.00135524	-0.10208	0.571474	0.0994751	0.621392	249008_at	AT5G44680	N/A, DNA glycosylase superfamily protein
-0.576751	0.00694825	-1.14251	2.2001e-05	-0.0954241	0.739726	0.255935	0.429617	255149_at	AT4G08150	KNAT1, Homeobox protein knotted-1-like 1
-0.319315	0.190471	-1.16901	0.00019041	0.241806	0.420594	0.204156	0.541109	265025_at	AT1G24575	N/A, unknown protein
-0.868881	0.00451578	-1.17708	0.000439957	0.130575	0.610879	0.436851	0.140963	249866_at	AT5G23010	MAM1, Methylthioalkylmalate synthase 1, chloroplastic
-0.585291	0.00298253	-1.19791	3.93693e-06	-0.441291	0.0902331	-0.216314	0.439333	257054_at	AT3G15353	MT3, metallothionein 3
-0.815503	0.00102121	-1.22821	2.31812e-05	-0.321277	0.313289	0.388276	0.277116	262912_at	AT1G59740	NPF4.3, Protein NRT1/ PTR FAMILY 4.3
-0.666742	0.0160357	-1.23877	0.000171634	-0.196779	0.425413	-0.138039	0.614646	260831_at	AT1G06830	GRXS11, Monothiol glutaredoxin-S11
-0.552238	0.00106002	-1.31281	1.37945e-07	-0.219469	0.305545	-0.0697314	0.767135	254551_at	AT4G19840	PP2A1, Protein PHLOEM PROTEIN 2-LIKE A1
-0.854691	0.00349868	-1.35846	7.11636e-05	-0.20377	0.271206	-0.298907	0.154753	255626_at	AT4G00780	N/A, TRAF-like family protein
-0.801937	0.00584301	-1.53193	2.41587e-05	-0.287173	0.420683	-0.3809	0.341598	260150_at	AT1G52820	N/A, 2-oxoglutarate (2OG) and Fe(II)-dependent oxygenase superfamily protein
-0.736728	0.0133426	-1.5812	3.01174e-05	-0.240655	0.476226	-0.361931	0.341295	267626_at	AT2G42250	CYP712A1, cytochrome P450, family 712, subfamily A, polypeptide 1
-0.638825	0.14477	-1.85702	0.000527236	0.0985963	0.570914	0.204416	0.299697	260221_at	AT1G74670	GASA6, Gibberellin-regulated protein 6
-0.910171	0.0153934	-1.90328	5.10445e-05	0.0385251	0.752537	0.148338	0.286287	249996_at	AT5G18600	GRXS2, Monothiol glutaredoxin-S2
-0.415413	0.159569	-1.41945	0.000177182	-0.787406	0.0514969	-1.26708	0.00822845	252327_at	AT3G48740	SWEET11, Bidirectional sugar transporter SWEET11	N/A	N/A	N/A
-0.0572522	0.516272	-0.131687	0.148093	-1.35029	0.00344378	-1.38047	0.00631478	266780_at	AT2G29110	GLR2.8, Glutamate receptor 2.8	N/A	N/A	N/A
-0.0475677	0.813983	0.0839742	0.678533	-1.00333	0.00327804	-0.654771	0.0592295	256128_at	AT2G23560	MES7, Methylesterase 7
-0.130059	0.315893	-0.243307	0.0722347	-1.00989	0.000828919	-0.649477	0.0297845	259296_at	AT1G18140	LAC1, Laccase-1	N/A	N/A	N/A
-0.0443333	0.785634	-0.63735	0.0013959	-1.02271	0.00415126	-0.688217	0.0598981	248467_at	AT3G05350	N/A, Metallopeptidase M24 family protein
-0.188883	0.214677	-0.0984786	0.508866	-1.05052	0.00352761	-0.853125	0.0238891	248581_at	AT5G50800	SWEET13, Bidirectional sugar transporter SWEET13
0.0220863	0.83695	-0.145223	0.189904	-1.05187	0.00600887	-0.796028	0.0468494	247567_at	AT5G49900	N/A, Beta-glucosidase, GBA2 type family protein
-0.215277	0.0992819	-0.163193	0.201955	-1.0633	4.27652e-05	-0.747747	0.00268621	249759_at	AT5G61190	N/A, putative endonuclease or glycosyl hydrolase with C2H2-type zinc finger domain
-0.216124	0.0327744	-0.373787	0.0011115	-1.09064	0.00917099	-0.749116	0.0858786	249969_at	AT5G24380	YSL2, Metal-nicotianamine transporter YSL2
0.0414338	0.707659	0.0111051	0.919745	-1.09521	0.00570991	-0.945002	0.0250958	256347_at	AT5G19090	N/A, Heavy metal transport/detoxification superfamily protein
-0.103376	0.478842	0.168138	0.256468	-1.09535	0.00353516	-0.884935	0.0245447	267412_at	AT1G54923	N/A, transposable element gene
-0.111397	0.313028	-0.0686609	0.52922	-1.10918	0.0041613	-0.832998	0.0383802	245762_at	AT2G34940	VSR5, Vacuolar-sorting receptor 5
-0.11537	0.370483	0.0345531	0.785678	-1.1151	0.00516407	-0.690278	0.0898478	245878_at	AT1G27880	RECQL5, ATP-dependent DNA helicase Q-like 5
-0.140302	0.157884	-0.0738226	0.445277	-1.12672	0.000754482	-0.215575	0.480756	246957_at	AT1G26190	N/A, Phosphoribulokinase / Uridine kinase family
-0.0435172	0.703232	0.08216	0.475026	-1.23374	0.00849561	-1.13139	0.0252886	250590_at	AT5G24670	N/A, Cytidine/deoxycytidylate deaminase family protein
-0.12071	0.385108	0.0625811	0.649146	-1.27675	0.00732967	-0.956013	0.0553208	252241_at	AT5G07710	NEN1, Protein NEN1
-0.437511	0.00578832	-0.426225	0.00683395	-1.28814	0.00293263	-0.952394	0.0330043	255639_at	AT3G50050	N/A, Eukaryotic aspartyl protease family protein
-0.128743	0.60191	0.430264	0.0964313	-0.709413	0.0268292	-1.03337	0.00602804	264404_at	AT4G00760	APRR8, pseudo-response regulator 8
0.0369419	0.742064	0.0552481	0.623435	-0.829436	0.0277831	-1.15251	0.00851118	262256_at	AT2G25160	CYP82F1, cytochrome P450, family 82, subfamily F, polypeptide 1	N/A	N/A	N/A
0.0544642	0.593798	-0.0368486	0.71744	-0.708018	0.0591926	-1.15431	0.00945402	261093_at	AT1G53810	N/A, transposable element gene
-0.187156	0.207648	-0.277674	0.0703568	0.119995	0.724981	-1.23197	0.00501341	253301_at	AT1G62880	N/A, Protein cornichon homolog 3
-0.0406092	0.706448	-0.1421	0.200195	-0.712709	0.0781665	-1.24759	0.00979412	265602_at	AT4G33720	N/A, CAP (Cysteine-rich secretory proteins, Antigen 5, and Pathogenesis-related 1 protein) superfamily protein
0.15057	0.316812	-0.0681333	0.645671	-1.04071	0.0167234	-1.28615	0.00944432	267123_at	AT2G14380	N/A, transposable element gene
0.239716	0.416161	0.0632702	0.828128	1.95267	0.000237372	1.03584	0.0376263	253998_at	AT4G26010	PER44, Peroxidase 44	N/A	N/A	N/A
0.425529	0.037542	0.630819	0.00431012	1.9438	0.000618328	1.09498	0.0458597	251438_s_at	AT3G59930	N/A, Defensin-like protein 206
0.328239	0.12906	-0.0606482	0.769882	1.76005	7.7382e-05	1.50842	0.000898049	245567_at	AT4G14630	GLP9, Germin-like protein subfamily 1 member 8
0.528349	0.00833258	0.415754	0.0298786	1.75324	0.000255861	1.21805	0.00972364	264299_s_at	AT1G78850	N/A, D-mannose binding lectin protein with Apple-like carbohydrate-binding domain
0.581517	0.025579	0.298218	0.220463	1.71351	0.00905692	1.79014	0.0134708	257162_s_at	AT3G24300	AMT1-3, Ammonium transporter 1 member 3
0.106096	0.448161	-0.128899	0.359201	1.61868	0.00177121	1.21618	0.0221136	261204_s_at	AT1G12920	ERF1-2, Eukaryotic peptide chain release factor subunit 1-2
0.130856	0.448824	0.25022	0.158605	1.54928	0.0076208	1.10323	0.0683515	255558_at	AT4G01900	GLB1, Nitrogen regulatory protein P-II homolog
0.371376	0.106098	0.193558	0.382894	1.50896	0.00396491	1.3167	0.0180096	262446_at	AT1G49310	N/A, unknown protein
0.0204504	0.869214	0.0487054	0.695629	1.49965	0.00706509	1.31748	0.0269839	252094_at	AT3G51260	PAD1, Proteasome subunit alpha type-7-A
-0.151994	0.194374	-0.319776	0.0125306	1.3941	0.00844099	1.23985	0.0291455	263711_at	AT2G20630	PPC3-1.2, Probable protein phosphatase 2C 20
0.230143	0.177551	0.172625	0.304791	1.38392	0.000697815	1.01555	0.0136081	264708_at	AT1G09740	N/A, Adenine nucleotide alpha hydrolases-like superfamily protein
0.0116048	0.938042	0.0336528	0.821805	1.33547	0.00652227	1.37091	0.0110225	254040_at	AT4G25900	N/A, Galactose mutarotase-like superfamily protein
0.200278	0.167118	-0.0226441	0.871403	1.3253	0.00724017	1.08941	0.0372939	255885_at	AT1G20330	SMT2, 24-methylenesterol C-methyltransferase 2
0.0537949	0.797141	0.151903	0.471711	1.3215	0.00240223	1.01827	0.0238334	248943_s_at	AT5G45440	N/A, Probable disease resistance protein At5g45440
0.163823	0.238894	0.298043	0.042168	1.31853	0.000665023	1.03296	0.00897946	257924_at	AT3G23190	N/A, HR-like lesion-inducing protein-related
-0.113162	0.507644	-0.0528203	0.755623	1.31031	0.00656763	1.418	0.00806847	265388_s_at	AT2G20990	SYT1, Synaptotagmin-1
-0.0800169	0.440484	-0.211194	0.0550324	1.30187	0.00920672	1.3867	0.0122528	253528_s_at	AT4G31480	N/A, Coatomer subunit beta-1
0.398506	0.0187644	0.229077	0.148424	1.29851	0.00661016	1.252	0.0158893	251241_s_at	AT3G62530	N/A, ARM repeat superfamily protein
0.043551	0.835528	0.206527	0.332997	1.28297	0.00490255	1.07527	0.0258628	245113_at	AT2G41660	MIZ1, Protein MIZU-KUSSEI 1
0.0001531	0.998906	0.00584968	0.958231	1.26682	0.00220859	1.0197	0.0179893	247955_at	AT5G56950	NAP1;3, Nucleosome assembly protein 1
-0.0113973	0.945376	-0.0684871	0.681481	1.26599	0.00392129	1.04973	0.023219	245821_at	AT1G26270	PI4KG5, Phosphatidylinositol 4-kinase gamma 5
-0.271534	0.081937	-0.187033	0.217409	1.25879	0.00410199	1.13059	0.0158339	251738_at	AT3G56150	TIF3C1, Eukaryotic translation initiation factor 3 subunit C
0.100077	0.472854	0.160037	0.257879	1.221	0.00579878	1.09496	0.0209376	252591_at	AT3G45600	TET3, Tetraspanin-3
0.861436	0.00124242	0.918978	0.000738244	1.21655	0.00497634	1.11032	0.0169236	246855_at	AT5G26280	N/A, TRAF-like family protein
-0.14183	0.239385	0.252692	0.04619	1.20677	0.00393577	1.12851	0.0122192	253773_s_at	AT4G28360	N/A, Ribosomal protein L22p/L17e family protein
-0.0163981	0.91212	-0.00170742	0.990829	1.20651	0.0077413	1.46364	0.00454331	264419_s_at	AT5G33320	PPT1, Phosphoenolpyruvate/phosphate translocator 1, chloroplastic
-0.137024	0.532443	0.294667	0.190475	1.19788	0.00631	1.3161	0.00705679	248790_at	AT5G47450	TIP2-3, Aquaporin TIP2-3
-0.0142245	0.928373	-0.0355863	0.822206	1.18722	0.00766274	1.08497	0.0237	257621_at	AT3G20410	CPK9, Calcium-dependent protein kinase 9
0.319744	0.0664018	0.817116	0.00017273	1.15344	0.00435856	1.37556	0.00276026	267472_at	AT2G02850	ARPN, Basic blue protein
-0.136948	0.394298	0.0332636	0.833995	1.10155	0.00830487	1.01813	0.0238926	254092_at	AT4G25090	RBOHG, Putative respiratory burst oxidase homolog protein G
-0.16577	0.292628	-0.312357	0.0586463	1.08298	0.0103617	1.26842	0.0078091	257823_at	AT3G25190	N/A, Vacuolar iron transporter homolog 2.1
0.451999	0.0443944	-0.428151	0.0551238	1.87237	7.55925e-05	0.728469	0.0794184	252882_at	AT4G39675	N/A, unknown protein	GO:0050896	response to stimulus	4.8e-09
0.897884	0.000321886	-0.0163137	0.932366	1.73205	0.00270047	0.914351	0.110433	247024_at	AT5G66985	N/A, unknown protein	GO:0006950	response to stress	2.5e-08
0.107201	0.490781	0.141755	0.365327	1.50206	0.000454464	0.890421	0.0314607	251020_at	AT5G02270	ABCI20, ABC transporter I family member 20	GO:0042221	response to chemical stimulus	3.9e-08
0.627257	0.000372246	-0.530131	0.00148678	1.40934	0.000202354	0.855939	0.0180304	245998_at	AT5G20830	SUS1, Sucrose synthase 1	GO:0006979	response to oxidative stress	6.9e-07
0.844888	0.0126304	0.153614	0.610549	1.39782	0.00022477	0.40401	0.230208	260451_at	AT1G72360	ERF073, Ethylene-responsive transcription factor ERF073	GO:0009628	response to abiotic stimulus	9.5e-06
0.549473	0.00398257	-0.0500105	0.758079	1.37113	0.00323052	0.925096	0.0516228	245324_at	AT4G17260	N/A, Lactate/malate dehydrogenase family protein	GO:0010038	response to metal ion	3.1e-05
-0.0180359	0.905363	-0.000301819	0.998412	1.36956	1.34182e-05	0.652674	0.01609	262314_at	AT1G70810	N/A, Calcium-dependent lipid-binding (CaLB domain) family protein	GO:0010035	response to inorganic substance	6.4e-05
0.300029	0.145142	0.265767	0.193188	1.35606	0.000849373	0.890904	0.0272963	249893_at	AT5G22555	N/A, unknown protein	GO:0006970	response to osmotic stress	0.00037
0.484529	0.00995959	0.179551	0.287274	1.31779	4.96556e-05	0.83424	0.00613517	256192_at	AT1G30110	NUDT25, Nudix hydrolase 25	GO:0046483	heterocycle metabolic process	0.00063
0.319095	0.164496	0.458058	0.0538972	1.28651	0.0051596	0.984834	0.0405209	265048_at	AT1G52050	JAL8, Jacalin-related lectin 8	GO:0044248	cellular catabolic process	0.005
0.0148983	0.912171	0.0400761	0.767011	1.28589	0.00117042	0.769038	0.0490644	265439_at	AT2G21045	STR19, Rhodanese-like domain-containing protein 19, mitochondrial	GO:0008152	metabolic process	0.006
0.0664209	0.740191	-0.27636	0.181374	1.26954	0.000450195	0.747398	0.0323183	248138_at	AT5G54960	PDC2, Pyruvate decarboxylase 2	GO:0051716	cellular response to stimulus	0.0082
0.725591	0.000760668	-0.0505997	0.768657	1.24571	1.29787e-05	0.718638	0.00496007	245951_at	AT5G19550	ASP2, Aspartate aminotransferase, cytoplasmic isozyme 1
0.786113	0.000507442	0.226296	0.215087	1.23275	0.000694803	0.949467	0.0102581	266168_at	AT2G38870	N/A, Serine protease inhibitor, potato inhibitor I-type family protein
0.397793	0.0366549	0.168712	0.343264	1.22653	3.89817e-06	0.684422	0.00298944	262832_s_at	AT1G14880	PCR1, Protein PLANT CADMIUM RESISTANCE 1
0.0263348	0.848381	-0.0748394	0.588706	1.20441	0.00629276	0.948598	0.0408242	265214_at	AT1G05000	N/A, Probable tyrosine-protein phosphatase At1g05000
-0.0610797	0.718907	0.0585821	0.729892	1.17441	0.00688353	0.967394	0.0356724	261506_at	AT1G71697	CK1, Probable choline kinase 1
-0.0844368	0.574249	-0.0228635	0.878429	1.17345	0.0071585	0.83683	0.0655758	266312_at	AT2G27020	PAG1, Proteasome subunit alpha type-3
0.0547745	0.724874	0.49994	0.0056069	1.16722	0.00529356	0.789674	0.0670753	258397_at	AT3G15357	N/A, unknown protein
0.0705876	0.506397	0.213193	0.0587872	1.15383	0.000542459	0.642489	0.0451978	248410_at	AT5G51570	HIR4, Hypersensitive-induced response protein 4
0.270245	0.143887	-0.0654385	0.71317	1.14787	2.38034e-05	0.762886	0.00271121	256524_at	AT1G66200	GLN1-2, Glutamine synthetase cytosolic isozyme 1-2
0.0843023	0.532763	0.384847	0.0113444	1.14019	0.00125224	0.751091	0.0336137	246210_at	AT4G36420	N/A, Ribosomal protein L12 family protein
0.312102	0.19824	0.25732	0.284133	1.13767	0.000578719	0.697475	0.0305889	259276_at	AT3G01190	PER27, Peroxidase 27
0.163727	0.30029	-0.181728	0.252405	1.12722	0.00834843	0.877969	0.0514279	258000_at	AT3G28940	N/A, AIG2-like (avirulence induced gene) family protein
0.346836	0.0015608	-0.0576452	0.524424	1.12608	6.72366e-06	0.556568	0.0091657	253393_at	AT4G32690	GLB3, Two-on-two hemoglobin-3
0.148159	0.261593	0.0267192	0.835878	1.10145	0.00907845	0.796461	0.0716087	267617_at	AT2G26670	HO1, Heme oxygenase 1, chloroplastic
0.179308	0.104828	-0.0130695	0.901114	1.08741	0.00999172	0.656706	0.131809	251557_at	AT3G58730	VHA-D, V-type proton ATPase subunit D
0.326054	0.0253649	0.309159	0.0325159	1.08266	0.00637606	0.668024	0.100473	254487_at	AT4G20780	CML42, Calcium-binding protein CML42
0.129794	0.497736	0.270703	0.168777	1.08225	0.00930288	0.828343	0.0589811	254110_at	AT4G25260	N/A, Plant invertase/pectin methylesterase inhibitor superfamily protein
0.166636	0.254	-0.0858896	0.549481	1.07766	0.000731862	0.779219	0.0152384	250024_at	AT5G18270	ANAC087, Arabidopsis NAC domain containing protein 87
0.16604	0.184932	0.136575	0.270533	1.07308	0.00250359	0.452157	0.191319	257769_at	AT3G23050	IAA7, Auxin-responsive protein IAA7
0.0329088	0.838129	-0.154628	0.344858	1.0729	0.00126172	0.653746	0.0472339	252850_at	AT4G39880	N/A, Ribosomal protein L23/L15e family protein
0.151777	0.431461	0.0858287	0.653876	1.07096	0.000553335	0.507815	0.0831115	256091_at	AT1G20693	HMGB2, High mobility group B protein 2
0.224304	0.187866	0.435969	0.0177005	1.0701	0.00668926	0.872366	0.0366195	251832_at	AT3G55150	ATEXO70H1, exocyst subunit exo70 family protein H1
-0.0373763	0.751401	0.0475454	0.687303	1.06962	0.00115568	0.838215	0.013229	258469_at	AT3G06050	PRXIIF, Peroxiredoxin-2F, mitochondrial
0.0627755	0.60419	0.156587	0.207284	1.0694	0.00347518	0.878963	0.0222591	247454_at	AT5G62440	N/A, Protein of unknown function (DUF3223)
-0.0259565	0.794057	0.197257	0.0629988	1.06489	0.00104802	0.95044	0.0055413	264809_at	AT1G08830	CSD1, Superoxide dismutase [Cu-Zn] 1
0.300634	0.0603218	0.405927	0.0154512	1.06111	0.00957873	0.906458	0.0384375	254291_at	AT4G23010	UTR2, UDP-galactose/UDP-glucose transporter 2
0.107853	0.315667	0.0981255	0.359763	1.0496	0.00218922	0.643997	0.0607275	260852_at	AT1G21900	N/A, Transmembrane emp24 domain-containing protein p24delta5
-0.0617445	0.541069	0.0660012	0.513957	1.04902	0.00821444	0.801038	0.0550302	258489_at	AT3G02520	GRF7, 14-3-3-like protein GF14 nu
-0.0416677	0.650436	-0.0453694	0.621968	1.04059	0.00728992	0.825903	0.0435635	266804_at	AT2G29960	CYP19-4, Peptidyl-prolyl cis-trans isomerase CYP19-4
0.441142	0.00314675	0.111761	0.381097	1.03838	0.000801577	0.435945	0.136209	263836_at	AT2G40330	PYL6, Abscisic acid receptor PYL6
0.0862748	0.71596	0.0311195	0.895356	1.03709	0.00652708	0.598144	0.12384	264567_s_at	AT1G05240	PER1, Peroxidase 1
0.295556	0.0543253	0.0552799	0.700016	1.03264	0.000571617	0.892504	0.00423911	258167_at	AT3G21560	UGT84A2, UDP-glycosyltransferase 84A2
0.0842549	0.552297	0.183915	0.205203	1.03154	0.00298901	0.912695	0.0134261	257315_at	AT3G30775	POX1, Proline dehydrogenase 1, mitochondrial
0.140319	0.398297	0.113066	0.494116	1.03032	0.000448805	0.524863	0.0590999	252075_at	AT3G51730	N/A, saposin B domain-containing protein
0.205277	0.205013	0.252263	0.124731	1.02723	0.0079681	0.519953	0.185814	265067_at	AT1G03850	GRXS13, Monothiol glutaredoxin-S13
0.210016	0.206928	0.131669	0.420494	1.02457	0.00123047	0.629041	0.0451968	245306_at	AT4G14690	ELIP2, Early light-induced protein 2, chloroplastic
0.279758	0.0109195	0.227146	0.0319067	1.018	0.00214217	0.924435	0.00884573	255777_at	AT1G18630	RBG6, Glycine-rich RNA-binding protein 6, mitochondrial
0.48813	0.0062111	0.484918	0.0064768	1.01682	0.00399086	0.49636	0.15815	249073_at	AT5G44020	N/A, HAD superfamily, subfamily IIIB acid phosphatase
-0.190714	0.223721	-0.050724	0.739811	1.01541	0.000229387	0.724606	0.00767979	264871_at	AT1G24180	IAR4, Pyruvate dehydrogenase E1 component subunit alpha-2, mitochondrial
-0.0444935	0.648744	0.0594516	0.54398	1.00427	0.00539288	0.635584	0.0853687	247033_at	AT5G67250	SKIP2, F-box protein SKIP2
0.175558	0.262755	0.180244	0.25081	1.00265	0.000585191	0.780389	0.00853358	264793_at	AT1G08660	MGP2, MALE GAMETOPHYTE DEFECTIVE 2
-0.0349529	0.836933	0.0154018	0.927691	1.00162	0.00226756	0.807755	0.0181451	256997_at	AT3G14067	N/A, Subtilase family protein
-0.0934464	0.31794	0.0549319	0.552331	1.00144	8.66174e-05	0.872811	0.000857127	266165_at	AT2G28190	CSD2, Superoxide dismutase
-0.155504	0.215018	-0.428879	0.00306612	1.00056	0.00880643	0.918048	0.0259523	255622_at	AT4G01070	UGT72B1, UDP-glycosyltransferase 72B1
-0.511234	0.0283373	-0.690066	0.00530696	0.984837	0.0175283	1.68903	0.000971564	265561_s_at	AT2G05440	ATGRP9, GLYCINE RICH PROTEIN 9	N/A	N/A	N/A
-0.35604	0.107434	-0.32308	0.140816	0.882103	0.0482556	1.39676	0.00822691	253697_at	AT4G29700	N/A, Alkaline-phosphatase-like family protein
-0.136088	0.311061	-0.0988158	0.457965	0.696701	0.0477906	1.34488	0.00207374	266422_at	AT2G38650	GAUT7, Probable galacturonosyltransferase 7
0.0729295	0.673744	0.224367	0.207297	0.849222	0.0208103	1.12274	0.00806475	262482_at	AT1G17020	SRG1, Protein SRG1
-0.011392	0.912051	0.0377593	0.714912	0.897781	0.0111018	1.11457	0.00579818	254613_at	AT4G19150	N/A, Ankyrin repeat family protein
0.0867699	0.589425	0.374299	0.0321464	0.532976	0.103948	1.06892	0.00729884	265341_at	AT2G18360	N/A, alpha/beta-Hydrolases superfamily protein
0.09252	0.491819	-0.0979583	0.467192	0.690944	0.0295574	1.03444	0.00575691	266523_at	AT2G16950	TRN1, Transportin-1
0.0204142	0.868078	0.0416801	0.734928	0.716189	0.028064	1.0287	0.00700977	260425_at	AT1G72440	EDA25, CCAAT-binding factor
0.0167519	0.916085	-0.0604293	0.704581	0.711231	0.0258805	1.01394	0.00660313	262619_at	AT1G06550	N/A, 3-hydroxyisobutyryl-CoA hydrolase-like protein 5
Log(Fold change) and p value of diffrentially expressed genes in 5d and 10d roots treated with 50 kPa and 50 kPa/NormOx are shown
Yellow background represents Log(Fold change) > 1 and p < 0.01
