# Supplementary material for: Dissecting Low Atmospheric Pressure Stress: Transcriptome Responses to the Components of Hypobaria in Arabidopsis
Source: Front Plant Sci. 2017 Apr 10;8:528. doi: 10.3389/fpls.2017.00528 (PMC5385376; doi:10.3389/fpls.2017.00528)
Supplement: Table S3 — Full list of differentially expressed genes in response to 25 kPa, 25 kPa/NormOx (25 kPa/pO2 = 21 kPa), and 97 kPa/HypOx (97 kPa/pO2 = 5 kPa) in roots and shoots of 10 d plants. There are 372 genes showing statistically significant (p < 0.01) differential expression by at least 2-fold in at least one condition—including responses to 25 kPa, 25 kPa/NormOx, and 97 kPa/HypOx in roots and shoots. The differentially expressed genes are categorized according to cluster through log value of fold change and GO terms of biological process are listed for each gene clade. Among these, there are 93 genes showing differential expression by at least 1.8-fold between responses to 25 kPa and 25 kPa/NormOx, and 5 genes in comparison between 25 kPa and 97 kPa/HypOx in roots. For shoots, there are 44 and 11 genes in comparison between 25 kPa and 25 kPa/NormOx and between 25 kPa and 97 kPa/HypOx, respectively. For core hypoxia genes, 34 of them are included in 372 differentially expressed genes associated with 25 kPa atmosphere. [file Table3.XLSX]

## Sheet: DEG-25 kPa-OX2-OX3
Root-25 kPa vs 97 kPa	p Value	Root-25 kPa/NormOx vs 97 kPa	p Value	Root-97 kPa/HypOx vs 97 kPa	p Value	Shoot-25 kPa vs 97 kPa	p Value	Shoot-25 kPa/NormOx vs 97 kPa	p Value	Shoot-97 kPa/HypOx vs 97 kPa	P Value	Gene	Probe	Annotation	GO term	Description	p-value
5.07764	2.48854e-06	0.442291	0.655903	4.9817	3.11e-06	0.309632	0.195384	0.0607721	0.795502	0.649355	0.0203748	AT5G10040	250464_at	N/A, unknown protein	GO:0006950	response to stress	2.9e-11
3.61922	3.15836e-08	0.537845	0.289114	3.71605	2.23e-08	0.556594	0.0233305	-0.0433941	0.850608	0.788274	0.00543662	AT4G39675	252882_at	N/A, unknown protein	GO:0050896	response to stimulus	5.5e-11
3.56702	7.52111e-06	-0.260409	0.733917	4.19513	1.12e-06	-0.580205	0.503559	-1.49731	0.09357	0.774715	0.425433	AT4G10270	255807_at	N/A, Wound-responsive family protein	GO:0001666	response to hypoxia	2.3e-08
3.16886	9.90628e-06	-0.340548	0.626067	3.35159	5.24e-06	-0.124498	0.824611	-0.339311	0.547363	0.335249	0.594548	AT1G33055	261567_at	N/A, unknown protein	GO:0070482	response to oxygen levels	2.3e-08
2.94815	6.71972e-06	-0.0965435	0.87742	3.08348	4.01e-06	0.647397	0.296884	-0.590861	0.340027	1.32194	0.0641672	AT4G27450	253874_at	N/A, Aluminium induced protein with YGL and LRDR motifs	GO:0042221	response to chemical stimulus	2.1e-07
2.48835	3.6627e-07	0.805272	0.0668997	2.77254	9.29e-08	1.09916	0.0317753	0.317819	0.51325	1.15669	0.0420366	AT5G20830	245998_at	SUS1, Sucrose synthase 1	GO:0010038	response to metal ion	8.8e-06
2.46362	8.32799e-09	0.181148	0.55659	2.81712	1.35e-09	0.68099	0.0955334	-0.090133	0.819557	0.965497	0.03807	AT3G43190	252746_at	SUS4, Sucrose synthase 4	GO:0046686	response to cadmium ion	1.9e-05
2.32773	2.86285e-06	0.209298	0.649506	3.01698	1.17e-07	0.2324	0.649	0.440913	0.390898	0.382498	0.504077	AT1G76650	259879_at	CML38, Calcium-binding protein CML38	GO:0010035	response to inorganic substance	2.4e-05
2.32187	0.000119981	0.534975	0.41321	2.00218	0.000477631	0.04914	0.791557	-0.00327409	0.985939	0.00477107	0.981674	AT3G59930	251438_s_at	N/A, Defensin-like protein 206	GO:0006970	response to osmotic stress	3.5e-05
2.30088	9.97047e-07	0.155465	0.708831	2.63723	1.83e-07	0.197955	0.182141	0.140954	0.337032	0.39109	0.0237108	AT1G72360	260451_at	ERF073, Ethylene-responsive transcription factor ERF073	GO:0009651	response to salt stress	0.00013
2.08094	0.00300729	0.998762	0.248037	2.2573	0.00163287	0.456686	0.332867	0.177078	0.704599	0.321828	0.538862	AT1G17290	260847_s_at	ALAAT1, Alanine aminotransferase 1, mitochondrial	GO:0006811	ion transport	0.00032
2.02612	1.76003e-05	0.855596	0.0834274	1.26924	0.00147291	0.113129	0.374668	0.0459371	0.716328	0.00631026	0.964334	AT4G14630	245567_at	GLP9, Germin-like protein subfamily 1 member 8	GO:0009605	response to external stimulus	0.00033
1.98802	1.0919e-07	0.274321	0.368351	2.19513	3.01e-08	0.068306	0.732161	-0.108801	0.586459	0.246775	0.275021	AT5G44730	249015_at	N/A, Haloacid dehalogenase-like hydrolase (HAD) superfamily protein	GO:0009611	response to wounding	0.00035
1.94837	1.03586e-06	0.133146	0.706562	1.67224	6.28e-06	0.309983	0.0829823	-0.0476064	0.782562	0.720603	0.00108234	AT1G19530	260668_at	N/A, unknown protein	GO:0006810	transport	0.00039
1.89622	0.000220019	1.10282	0.0647736	2.14558	6.55e-05	0.464097	0.301641	-0.0227248	0.959137	0.794383	0.119867	AT4G17260	245324_at	N/A, Lactate/malate dehydrogenase family protein	GO:0051234	establishment of localization	0.0004
1.86303	5.70689e-07	0.757111	0.0302431	1.68319	1.96e-06	0.54135	0.019843	0.0618016	0.776333	0.527498	0.0393569	AT2G47710	266458_at	N/A, Adenine nucleotide alpha hydrolases-like superfamily protein	GO:0009628	response to abiotic stimulus	0.00045
1.86225	3.50303e-08	0.219361	0.401019	1.81911	4.76e-08	0.188613	0.237356	0.0536645	0.732743	0.0712452	0.685292	AT2G14210	263295_at	ANR1, MADS-box transcription factor ANR1	GO:0051179	localization	0.00059
1.82981	0.00598799	1.0395	0.217649	1.91703	0.00438639	-0.0933292	0.253851	0.0299809	0.710057	-0.0658218	0.467466	AT3G24300	257162_s_at	AMT1-3, Ammonium transporter 1 member 3	GO:0044262	cellular carbohydrate metabolic process	0.0085
1.78825	9.53609e-05	0.755345	0.135297	1.72886	0.000133019	-0.0607724	0.608411	-0.120268	0.315018	-0.107999	0.417668	AT5G02580	251012_at	N/A, Plant protein 1589 of unknown function
1.77447	0.00117253	1.11674	0.095061	1.31546	0.00964169	0.0286625	0.853352	0.0209738	0.892386	0.0563863	0.745209	AT1G49310	262446_at	N/A, unknown protein
1.74543	0.000292304	1.29938	0.0258302	2.08961	5.02e-05	-0.203413	0.671361	-0.0618119	0.897213	0.41034	0.446168	AT1G26270	245821_at	PI4KG5, Phosphatidylinositol 4-kinase gamma 5
1.74446	0.00150516	0.944019	0.158231	1.47648	0.0050691	0.476999	0.244241	0.258118	0.523827	0.528915	0.248017	AT2G33590	255787_at	N/A, NAD(P)-binding Rossmann-fold superfamily protein
1.7255	0.00055774	0.991311	0.0958641	1.20475	0.0080992	0.129977	0.544284	0.0580902	0.785652	0.15896	0.507527	AT1G67920	260005_at	N/A, unknown protein
1.70858	2.41792e-05	0.207431	0.611899	2.09346	2.43e-06	0.234384	0.365318	-0.119572	0.641767	0.707803	0.0207932	AT5G54960	248138_at	PDC2, Pyruvate decarboxylase 2
1.70185	1.72071e-06	-0.238171	0.462897	2.01799	2.11e-07	-0.113235	0.541336	-0.034063	0.853626	-0.129452	0.53235	AT2G34390	267024_s_at	NIP2-1, Aquaporin NIP2-1
1.69567	3.26267e-05	0.996534	0.0278006	1.4948	0.000118318	0.613548	0.078387	0.105456	0.753624	0.407323	0.284361	AT2G38870	266168_at	N/A, Serine protease inhibitor, potato inhibitor I-type family protein
1.66528	0.00120125	0.824406	0.182539	1.10144	0.0186297	-0.0533411	0.526715	-0.0165777	0.843357	0.00935343	0.920539	AT3G58810	251545_at	MTPA2, Metal tolerance protein A2
1.64606	0.00262743	0.65491	0.326174	1.77858	0.00145602	0.439528	0.539724	1.123	0.126114	0.577158	0.472137	AT1G04770	261177_at	N/A, Protein SULFUR DEFICIENCY-INDUCED 2
1.63099	0.00084306	1.32183	0.030595	1.20012	0.00789634	-0.0593555	0.596114	-0.147714	0.194763	-0.105669	0.401139	AT2G25510	265611_at	N/A, unknown protein
1.60863	0.000179082	1.01222	0.0436172	1.27206	0.00139635	0.195644	0.318426	0.0421581	0.827834	0.118682	0.585103	AT1G09740	264708_at	N/A, Adenine nucleotide alpha hydrolases-like superfamily protein
1.58642	0.00027104	0.289392	0.549825	1.2718	0.00177133	-0.0137739	0.927932	-0.0240722	0.874426	0.13337	0.436763	AT1G64405	259735_at	N/A, unknown protein
1.57592	0.00079141	0.0683227	0.899215	1.05798	0.0130274	0.0268783	0.851505	0.0711812	0.620955	0.178428	0.273148	AT2G16360	263602_at	N/A, Ribosomal protein S25 family protein
1.55386	0.00884422	1.06809	0.163934	1.67377	0.00551376	-0.179013	0.804475	-0.115739	0.872782	0.274716	0.734174	AT2G32240	265679_at	N/A, FUNCTIONS IN: molecular_function unknown
1.55097	3.79309e-05	-0.0299115	0.93815	1.49538	5.55e-05	0.162939	0.566959	-0.284443	0.321422	0.629969	0.0572448	AT1G77120	264953_at	ADH1, Alcohol dehydrogenase class-P
1.54758	6.90349e-05	-0.186783	0.647905	1.2561	0.000500129	-0.0166656	0.939536	-0.00313264	0.988623	0.316692	0.206064	AT4G10260	255806_at	N/A, Probable fructokinase-5
1.53261	0.000624313	0.769646	0.146001	1.18358	0.00457698	0.272225	0.306028	0.162994	0.536665	0.245109	0.407681	AT5G50720	248466_at	HVA22E, HVA22-like protein e
1.52322	0.000883931	0.856031	0.120371	1.77766	0.000224846	0.216073	0.666241	-0.00565097	0.99098	0.455515	0.418705	AT1G78850	264299_s_at	N/A, D-mannose binding lectin protein with Apple-like carbohydrate-binding domain
1.51694	3.1065e-05	0.239954	0.519587	1.07632	0.000820773	0.862773	0.0987131	0.1267	0.802195	0.75915	0.188347	AT4G14690	245306_at	ELIP2, Early light-induced protein 2, chloroplastic
1.51167	7.56584e-06	0.12595	0.69838	1.50035	8.24e-06	-0.051189	0.748949	-0.0349961	0.826701	0.105281	0.557212	AT1G47960	259616_at	C/VIF1, Cell wall / vacuolar inhibitor of fructosidase 1
1.50225	2.08079e-07	0.529112	0.0400009	1.54262	1.49e-07	0.625611	0.000802757	-0.0245585	0.879482	0.559256	0.00509539	AT4G32690	253393_at	GLB3, Two-on-two hemoglobin-3
1.46434	7.48782e-05	0.638051	0.116062	1.68203	1.74e-05	0.110559	0.42088	0.0259864	0.848841	0.0327949	0.829678	AT2G47950	266486_at	N/A, unknown protein
1.45235	8.38313e-08	0.00195695	0.992744	1.41552	1.17e-07	0.30751	0.0350995	-0.147741	0.291445	0.362461	0.0271552	AT5G58070	247851_at	ATTIL, temperature-induced lipocalin
1.41108	0.00138736	0.55138	0.295603	1.19855	0.00461689	-0.0719857	0.856016	-0.0340683	0.931546	-0.0136092	0.975514	AT1G16850	256114_at	N/A, unknown protein
1.40132	0.00817585	1.15781	0.0950833	1.08367	0.0324394	0.158589	0.813258	0.190777	0.776346	0.549275	0.46686	AT2G20630	263711_at	PPC3-1.2, Probable protein phosphatase 2C 20
1.39726	0.00330839	0.733918	0.213934	1.31839	0.00494712	0.0210568	0.956146	-0.164138	0.668859	0.700752	0.112464	AT4G08780	255111_at	PER38, Peroxidase 38
1.39066	0.00230984	0.827193	0.143501	1.33196	0.00316753	0.109913	0.680161	0.0870437	0.743879	0.236299	0.430479	AT1G05000	265214_at	N/A, Probable tyrosine-protein phosphatase At1g05000
1.38799	0.000618111	1.05565	0.0346126	1.14597	0.00283618	-0.0823419	0.506268	-0.0929603	0.453688	0.042374	0.758673	AT2G21045	265439_at	STR19, Rhodanese-like domain-containing protein 19, mitochondrial
1.37873	0.000597215	-0.208517	0.649022	1.5883	0.000164031	-0.0157003	0.919332	0.00610516	0.968583	0.0978415	0.573838	AT5G62520	247431_at	SRO5, Probable inactive poly
1.37864	0.00203394	0.178467	0.737204	1.26	0.00391472	0.442502	0.21949	0.341804	0.339383	0.808591	0.0510988	AT5G26280	246855_at	N/A, TRAF-like family protein
1.3697	0.000466622	0.592581	0.192078	1.42402	0.000329098	0.613073	0.0296576	0.207039	0.439591	0.591577	0.0570355	AT5G18840	249955_at	N/A, Sugar transporter ERD6-like 16
1.36598	3.74562e-05	0.827229	0.0256235	1.14955	0.000209828	0.406873	0.0363295	0.0699633	0.70451	0.217716	0.296727	AT5G04080	250881_at	N/A, unknown protein
1.36536	0.00825357	0.645702	0.324525	1.00248	0.0410855	1.07272	0.0425236	0.703318	0.171502	0.750517	0.190984	AT5G40780	249346_at	LHT1, Lysine histidine transporter 1
1.35872	0.000392302	0.28485	0.509849	1.36637	0.000372995	-0.0752373	0.653433	0.0157022	0.925168	0.0192935	0.917787	AT5G23380	249824_at	N/A, Protein of unknown function (DUF789)
1.35529	0.00198656	0.561263	0.290054	1.19172	0.00499107	0.149673	0.583613	0.233594	0.394744	0.0773362	0.799466	AT5G45440	248943_s_at	N/A, Probable disease resistance protein At5g45440
1.34295	5.15558e-05	0.960412	0.0125086	1.30427	6.96e-05	0.348668	0.112509	0.086281	0.686061	0.0834393	0.726489	AT1G22990	264729_at	HIPP22, Heavy metal transport/detoxification superfamily protein
1.33454	0.00572284	0.513557	0.393821	1.13923	0.0148782	-0.161437	0.782677	0.082194	0.888239	0.0165908	0.979754	AT1G11310	262455_at	MLO2, MLO-like protein 2
1.32788	0.00422271	0.307401	0.588666	1.17536	0.0092927	0.616458	0.213452	0.122566	0.801136	0.445345	0.41641	AT4G03960	255360_at	N/A, Phosphotyrosine protein phosphatases superfamily protein
1.32568	0.0146741	0.56073	0.421837	1.48257	0.00758559	0.319159	0.504473	0.169293	0.722273	0.374381	0.483978	AT2G36580	263922_s_at	N/A, Pyruvate kinase family protein
1.30833	0.000212847	0.0874545	0.821135	1.15851	0.000637109	0.521077	0.500107	1.08335	0.168375	-0.266637	0.756584	AT1G72940	262383_at	N/A, Toll-Interleukin-Resistance (TIR) domain-containing protein
1.29416	0.000469201	0.618528	0.152343	1.25214	0.000625824	0.333203	0.532277	0.227163	0.669484	0.491511	0.411558	AT5G54390	248155_at	AHL, PAP-specific phosphatase HAL2-like
1.28648	0.00642622	0.871138	0.150043	1.27259	0.00688944	0.106808	0.4071	0.0786247	0.540155	0.0735761	0.607657	AT4G26010	253998_at	PER44, Peroxidase 44
1.27935	0.0074834	0.477268	0.427079	1.86257	0.000431954	0.418962	0.404866	0.28931	0.563455	0.350564	0.531518	AT4G25640	254077_at	ATDTX35, detoxifying efflux carrier 35
1.26874	0.000755402	0.808019	0.0766664	1.37071	0.00038475	-0.0655375	0.918358	-0.043312	0.945988	0.433675	0.545796	AT1G76990	264956_at	ACR3, ACT domain-containing protein ACR3
1.26589	0.00112509	0.599104	0.197962	1.11854	0.00291319	0.213321	0.367542	-0.183459	0.437209	0.573202	0.0380583	AT3G22540	256926_at	N/A, Protein of unknown function (DUF1677)
1.25597	5.31436e-05	0.0953498	0.767759	1.19689	8.68e-05	0.826661	0.00721535	0.363201	0.205334	0.676121	0.0410802	AT4G37760	253039_at	SQE3, Squalene epoxidase 3
1.25543	0.0100553	1.12353	0.081875	1.70669	0.00116544	-0.0241979	0.964657	0.106638	0.845247	-0.187236	0.75936	AT1G12920	261204_s_at	ERF1-2, Eukaryotic peptide chain release factor subunit 1-2
1.24887	0.00217066	0.337888	0.489625	1.32529	0.00137056	0.284673	0.304539	0.385293	0.168985	0.319401	0.302872	AT2G47890	266514_at	COL13, Zinc finger protein CONSTANS-LIKE 13
1.24859	0.00177214	0.968094	0.0548076	1.04212	0.00637854	0.498683	0.16474	0.102136	0.771029	0.320107	0.417837	AT1G17020	262482_at	SRG1, Protein SRG1
1.24396	0.0101237	1.01656	0.109534	1.382	0.0052115	0.400193	0.446023	0.127775	0.806567	0.353544	0.546016	AT4G25900	254040_at	N/A, Galactose mutarotase-like superfamily protein
1.24187	0.00110413	0.776107	0.094936	1.21753	0.00129535	-0.0134659	0.933758	0.0294297	0.855899	0.0807119	0.656632	AT2G18360	265341_at	N/A, alpha/beta-Hydrolases superfamily protein
1.23624	3.54922e-05	-0.425607	0.176967	1.598	1.97e-06	0.0248199	0.865961	-0.112586	0.44692	0.126137	0.445987	AT5G26200	246854_at	N/A, Mitochondrial substrate carrier family protein
1.23443	0.00104387	0.606771	0.178379	1.17257	0.00157553	-0.0327117	0.959375	0.143895	0.822804	0.320166	0.656418	AT1G08930	264624_at	ERD6, Sugar transporter ERD6
1.23224	0.00576196	0.270551	0.624017	1.35543	0.00298702	0.333268	0.00752904	0.122106	0.291044	0.167366	0.198477	AT5G23840	249814_at	N/A, MD-2-related lipid recognition domain-containing protein
1.22192	0.00577027	0.90308	0.113025	1.2244	0.00569393	-0.0920482	0.871243	-0.109944	0.846517	0.0727855	0.908723	AT3G45600	252591_at	TET3, Tetraspanin-3
1.22131	0.000936119	0.606004	0.169232	1.11476	0.00193582	0.214084	0.638572	0.0257385	0.954849	0.257398	0.613632	AT1G74520	260238_at	HVA22A, HVA22-like protein a
1.21982	2.54361e-07	0.683474	0.0031203	1.52952	1.35e-08	0.105984	0.441958	0.0365608	0.789531	0.333914	0.0384398	AT3G60490	251420_at	ERF035, Ethylene-responsive transcription factor ERF035
1.2161	0.00452024	0.765523	0.15769	1.08605	0.00935061	0.478487	0.00235089	0.0645103	0.64591	0.343667	0.0374474	AT3G27170	256751_at	CLC-B, Chloride channel protein CLC-b
1.21541	0.00111635	0.253279	0.561417	1.00251	0.00468878	-0.774141	0.0290622	0.529656	0.123909	-0.0793752	0.831975	AT4G30140	253660_at	CDEF1, GDSL esterase/lipase At4g30140
1.21513	0.00373372	1.00439	0.063155	1.08639	0.00783675	0.263332	0.610544	-0.0607	0.906268	0.192629	0.738514	AT4G14100	245326_at	N/A, Uncharacterized protein At4g14100
1.21346	8.60007e-05	0.319276	0.336064	1.33331	3.25e-05	-0.191551	0.739781	-0.184334	0.749225	-0.0489092	0.939459	AT1G14290	261492_at	SBH2, Sphinganine C(4)-monooxygenase 2
1.20618	1.09689e-06	0.113041	0.608098	1.47609	8.75e-08	0.333581	0.0526559	0.0713107	0.665149	0.765285	0.000387981	AT1G11580	261826_at	PME18, Pectinesterase/pectinesterase inhibitor 18
1.20609	7.0903e-05	-0.279406	0.386482	2.09747	1.15e-07	0.088234	0.613577	0.558849	0.0038528	0.100437	0.607202	AT2G39510	266965_at	N/A, WAT1-related protein At2g39510
1.20491	0.00318108	0.657804	0.195053	1.16843	0.00395203	-0.153333	0.536804	-0.0071563	0.976896	0.332114	0.237264	AT1G16310	262751_at	MTP10, Metal tolerance protein 10
1.19115	0.00629128	0.565365	0.302778	1.06461	0.0124715	0.462195	0.15139	0.13161	0.675932	0.358146	0.31388	AT5G56090	248049_at	COX15, Cytochrome c oxidase assembly protein COX15
1.1873	5.65689e-05	0.541568	0.0928996	1.03213	0.000224509	0.0274932	0.844872	-0.123031	0.385381	-0.0804074	0.60973	AT1G09090	264647_at	RBOHB, Respiratory burst oxidase homolog protein B
1.18162	0.000208816	0.810621	0.0320427	1.09105	0.000433911	-0.00858831	0.978565	0.0753516	0.81376	-0.183225	0.609295	AT3G45770	252542_at	N/A, Probable trans-2-enoyl-CoA reductase, mitochondrial
1.18095	0.00753515	0.309505	0.575186	1.4218	0.0020859	0.151339	0.711132	-0.0727399	0.858545	0.0242622	0.957581	AT5G03240	250935_at	UBQ3, Polyubiquitin 3
1.17792	0.00114327	0.0494808	0.906559	1.33704	0.000386906	0.287393	0.574335	-0.354529	0.489238	1.21867	0.0421066	AT4G08770	255110_at	PER37, Peroxidase 37
1.17691	0.000159356	0.454252	0.191174	1.05761	0.000429223	0.241568	0.559752	-0.318635	0.443108	0.670744	0.155878	AT3G12500	256243_at	CHI-B, Basic endochitinase B
1.15901	0.000182278	0.307209	0.368489	1.27485	7.14e-05	-0.254291	0.353919	0.200341	0.463432	0.324721	0.291195	AT3G23430	258293_at	PHO1, Phosphate transporter PHO1
1.13236	0.00182934	0.54831	0.21453	1.15661	0.00155176	-0.00845692	0.982668	0.104119	0.78929	0.497984	0.259894	AT1G62710	262644_at	BVPE, Vacuolar-processing enzyme beta-isozyme
1.13171	0.00236823	1.22669	0.0134476	1.11463	0.0026501	0.353505	0.163393	0.223259	0.372036	0.679613	0.0215122	AT1G63310	260112_at	N/A, unknown protein
1.12852	0.000178152	0.202812	0.538014	1.30657	4.11e-05	0.435023	0.142273	-0.379971	0.197246	0.780722	0.0232601	AT4G17670	245401_at	N/A, Protein of unknown function (DUF581)
1.12806	3.70287e-05	0.808805	0.010243	1.13856	3.36e-05	0.035023	0.909608	0.0407749	0.894849	0.0654453	0.849543	AT1G07870	261436_at	N/A, Probable serine/threonine-protein kinase RLCKVII
1.12569	0.00154781	0.946386	0.0364019	1.25167	0.000647543	-0.525104	0.206853	-0.505264	0.223881	0.301547	0.510797	AT3G30775	257315_at	POX1, Proline dehydrogenase 1, mitochondrial
1.12295	0.00645342	1.14879	0.0370038	1.29464	0.00240495	0.0887138	0.489276	0.130543	0.312124	0.0967499	0.499884	AT5G50120	248535_at	N/A, Transducin/WD40 repeat-like superfamily protein
1.11816	0.0085438	0.793925	0.149217	1.17952	0.00609444	-0.55159	0.0213163	0.0889447	0.692363	-0.160014	0.525597	AT3G25190	257823_at	N/A, Vacuolar iron transporter homolog 2.1
1.1104	0.00810153	-0.287293	0.584369	1.6532	0.000396182	0.217378	0.639591	-0.168812	0.715833	0.139372	0.787919	AT2G47520	245173_at	ERF071, Ethylene-responsive transcription factor ERF071
1.10851	0.000228931	0.68427	0.052435	1.18526	0.000120436	-0.912212	0.0337148	-0.265079	0.516339	-0.278327	0.541955	AT4G04840	255298_at	MSRB6, Peptide methionine sulfoxide reductase B6
1.10022	0.00597507	0.604924	0.231906	1.30441	0.00177837	-0.00887363	0.942406	-0.0756859	0.539586	0.0527499	0.701371	AT1G68880	260030_at	ATBZIP, basic leucine-zipper 8
1.09518	0.00641062	0.192967	0.698337	1.08205	0.00692626	0.0635684	0.601924	0.0631104	0.604526	-0.043868	0.746976	AT5G66570	247073_at	PSBO1, Oxygen-evolving enhancer protein 1-1, chloroplastic
1.07429	0.000158169	0.378248	0.230509	1.0767	0.000154789	0.292043	0.0544781	-0.258407	0.0858997	0.338732	0.0467459	AT5G65640	247151_at	BHLH93, Transcription factor bHLH93
1.06606	0.000476	0.223171	0.519448	1.03873	0.000597291	0.40134	0.0448843	0.117891	0.537747	0.296006	0.174053	AT5G09570	250515_at	N/A, Cox19-like CHCH family protein
1.05937	0.000456782	0.437922	0.210443	1.1994	0.000144324	0.263918	0.444665	0.0659248	0.847587	0.705378	0.0765959	AT3G21560	258167_at	UGT84A2, UDP-glycosyltransferase 84A2
1.05453	0.00314137	0.655701	0.142617	1.01479	0.00411742	0.77104	0.0382877	-0.0737905	0.834506	1.05072	0.0135683	AT3G47420	252414_at	ATPS3, Putative glycerol-3-phosphate transporter 1
1.04918	0.0014331	0.80508	0.0512949	1.61923	2.44e-05	-0.471788	0.0629836	-0.138487	0.570566	-0.00195499	0.994263	AT1G52140	265057_at	N/A, unknown protein
1.03424	0.000813092	0.152939	0.667665	1.39797	4.76e-05	0.157153	0.628103	0.149637	0.644544	0.403663	0.271447	AT1G03610	264836_at	N/A, Protein of unknown function (DUF789)
1.01721	0.0122056	1.0682	0.0514207	1.11103	0.00716547	-0.101231	0.46861	0.101309	0.468271	-0.00779426	0.959941	AT3G26330	256875_at	CYP71B37, Cytochrome P450 71B37
1.00945	0.00391309	0.365708	0.39574	1.18423	0.00117721	0.40589	0.408986	-0.31534	0.519855	0.7715	0.166739	AT5G47060	248820_at	N/A, Protein of unknown function (DUF581)
1.00832	0.00455383	0.439496	0.31984	1.28338	0.000718834	0.121834	0.697343	-0.0366518	0.906708	-0.00713435	0.983719	AT4G15780	245513_at	ATVAMP724, vesicle-associated membrane protein 724
1.0063	0.0110067	0.533638	0.293401	1.2075	0.00337958	0.470098	0.172595	0.311347	0.360343	0.344338	0.365451	AT1G43790	260867_at	TED6, tracheary element differentiation-related 6
1.0038	9.56749e-05	0.0235676	0.931225	1.00371	9.58e-05	0.163419	0.190598	0.0293799	0.810253	-0.0850072	0.535975	AT1G66200	256524_at	GLN1-2, Glutamine synthetase cytosolic isozyme 1-2
1.09167	0.000374598	1.0443	0.00745677	0.999945	0.000804661	0.0843296	0.722018	-0.168943	0.47803	0.0960591	0.717021	AT3G60520	251372_at	N/A, unknown protein
1.51823	0.00024855	0.424101	0.359369	0.940221	0.00974004	-0.0231308	0.799364	-0.0346603	0.703582	-0.0179513	0.8599	AT3G63360	251167_at	N/A, Defensin-like protein 11	GO:0015979	photosynthesis	8.2e-08
1.50293	0.00829015	-0.893943	0.219963	0.625799	0.224372	-0.341871	0.307003	-0.503526	0.137977	-0.101663	0.783376	AT3G22120	256825_at	CWLP, cell wall-plasma membrane linker protein	GO:0006091	generation of precursor metabolites and energy	0.00041
1.50271	0.000346976	0.551062	0.249925	0.711734	0.0452061	-0.0553077	0.546148	-0.10275	0.267227	-0.117531	0.256661	AT5G22555	249893_at	N/A, unknown protein	GO:0006950	response to stress	0.0039
1.46681	0.00135226	0.664921	0.226514	0.820065	0.0440519	0.359863	0.0011016	0.165519	0.0969458	0.16009	0.147714	AT3G47650	252409_at	N/A, DnaJ/Hsp40 cysteine-rich domain superfamily protein	GO:0009628	response to abiotic stimulus	0.0044
1.46446	0.000120693	0.40566	0.327975	0.978994	0.00361852	0.358065	0.436306	0.020483	0.96422	0.0791575	0.87681	AT1G07700	261417_at	N/A, Thioredoxin-like 4, chloroplastic	GO:0050896	response to stimulus	0.0052
1.43266	0.00971343	1.05412	0.143777	0.77755	0.128449	0.772797	0.0516031	0.00627543	0.986788	0.318201	0.455696	AT3G13910	258201_at	N/A, Protein of unknown function (DUF3511)
1.42754	0.00214097	0.608298	0.281412	0.944856	0.0269366	0.487128	0.385102	0.12317	0.824704	0.0500398	0.935817	AT3G26710	257831_at	CCB1, cofactor assembly of complex C
1.42597	0.00149761	0.732782	0.178582	0.695126	0.0778788	0.198375	0.501236	0.0201098	0.945349	0.389396	0.242914	AT5G62150	247487_at	N/A, peptidoglycan-binding LysM domain-containing protein
1.42201	0.00177242	0.275643	0.609866	0.866004	0.0353287	0.258499	0.103491	0.0443616	0.773092	0.322203	0.0715775	AT1G30515	261807_at	N/A, unknown protein
1.4201	1.94765e-05	0.606607	0.0828189	0.939901	0.00101959	0.429023	0.000233387	0.311617	0.00414903	0.175809	0.119634	AT5G13630	250243_at	CHLH, Magnesium-chelatase subunit ChlH, chloroplastic
1.41324	0.0091981	0.892522	0.201401	0.572618	0.24409	0.452199	0.392181	0.672256	0.208072	0.400162	0.496824	AT1G05575	263182_at	N/A, unknown protein
1.40826	0.003144	0.84779	0.154884	0.998683	0.0248256	0.00641804	0.9883	0.119726	0.784614	0.41245	0.403275	AT2G22080	263352_at	N/A, unknown protein
1.39084	0.00140608	0.565817	0.277719	0.836746	0.0326605	0.0594094	0.799241	-0.117118	0.616897	-0.161102	0.538869	AT5G64040	247320_at	PSAN, Photosystem I reaction center subunit N, chloroplastic
1.35765	0.000857903	1.07986	0.0336643	0.895086	0.0152077	0.366711	0.107159	0.238497	0.286087	0.160486	0.517191	AT3G14060	258209_at	N/A, unknown protein
1.34263	0.00466688	0.63978	0.280029	0.977045	0.0287903	-0.14621	0.838445	-0.331719	0.644364	0.11095	0.88991	AT1G11530	261821_at	CXXS1, Thioredoxin-like protein CXXS1
1.32924	0.00620081	0.58697	0.335477	0.989086	0.0316882	0.52739	0.304082	-0.197711	0.696876	0.375595	0.509499	AT1G53030	261317_at	COX17-2, Cytochrome c oxidase copper chaperone 2
1.32434	0.00145783	0.673562	0.181415	0.91403	0.0169041	-0.10061	0.397691	-0.0399087	0.735406	-0.135287	0.310897	AT3G55150	251832_at	ATEXO70H1, exocyst subunit exo70 family protein H1
1.32248	0.00370813	1.05732	0.071029	0.681346	0.0968798	0.252238	0.417709	-0.034142	0.911969	0.373413	0.286071	AT5G23760	249811_at	N/A, Copper transport protein family
1.30226	0.00689097	0.649141	0.286594	0.803371	0.0723684	0.552679	0.118343	0.483608	0.16888	0.517002	0.187486	AT5G06190	250722_at	N/A, unknown protein
1.2969	0.00225543	0.254222	0.617068	0.982352	0.0138514	0.0492574	0.703012	0.104786	0.420184	-0.00374938	0.979255	AT3G26650	257807_at	GAPA1, Glyceraldehyde-3-phosphate dehydrogenase GAPA1, chloroplastic
1.28863	5.11626e-05	0.564872	0.102052	0.861838	0.00193063	-0.00974672	0.923355	0.0915593	0.370728	-0.0392098	0.72956	AT2G28160	266162_at	FIT, Transcription factor FER-LIKE IRON DEFICIENCY-INDUCED TRANSCRIPTION FACTOR
1.28811	0.000493506	0.958103	0.0340615	0.901777	0.00729725	-0.027646	0.860619	0.13075	0.409987	0.0886147	0.615635	AT2G29995	266808_at	PSY3, Protein PSY3
1.28113	0.00514422	0.676929	0.239538	0.685794	0.0997999	0.031507	0.792489	0.207798	0.0934035	0.018193	0.891856	AT2G44380	267385_at	N/A, Cysteine/Histidine-rich C1 domain family protein
1.27358	3.42123e-06	0.123116	0.630512	0.862655	0.000213638	0.403473	0.0432853	0.106207	0.577324	0.430577	0.0527411	AT4G18280	254667_at	N/A, glycine-rich cell wall protein-related
1.2729	0.00316662	0.769401	0.153718	0.981388	0.0162127	-0.108086	0.288223	-0.0815954	0.419999	-0.126019	0.268634	AT4G25090	254092_at	RBOHG, Putative respiratory burst oxidase homolog protein G
1.26815	0.00700874	0.578517	0.329171	0.81044	0.0643228	0.430306	0.295599	0.253065	0.534966	0.0714462	0.874962	AT1G17090	262533_at	N/A, unknown protein
1.25367	0.00505407	1.04688	0.071444	0.728071	0.0757306	-0.289989	0.5134	-0.363361	0.414197	0.0852371	0.862927	AT5G53880	248186_at	N/A, unknown protein
1.25054	0.00319819	0.862975	0.107342	0.990448	0.0140894	0.145877	0.563437	0.0972906	0.699361	0.360929	0.20797	AT2G40150	263386_at	TBL28, Protein trichome birefringence-like 28
1.23845	0.00486327	0.45584	0.403044	0.360285	0.351389	0.0443324	0.749607	-0.0261115	0.850772	0.102028	0.512869	AT4G25310	254053_s_at	N/A, 2-oxoglutarate (2OG) and Fe(II)-dependent oxygenase superfamily protein
1.2312	0.00228881	0.65436	0.187472	0.604706	0.0912752	0.15552	0.18984	0.047288	0.684543	0.0690179	0.596375	AT3G02240	259120_at	RGF7, Root meristem growth factor 7
1.21561	0.00569904	0.693804	0.21234	0.87239	0.035217	0.170991	0.762507	0.0201433	0.971571	0.433603	0.495053	AT5G11910	250299_at	N/A, alpha/beta-Hydrolases superfamily protein
1.20402	0.000544131	0.336781	0.399034	0.88106	0.00589806	0.181055	0.165989	0.0140436	0.912431	-0.110811	0.440903	AT2G42220	267635_at	STR9, Rhodanese-like domain-containing protein 9, chloroplastic
1.20095	0.000520898	0.536982	0.183572	0.794689	0.0106867	0.204013	0.0702601	0.0176238	0.870723	0.0866621	0.476709	AT4G03280	255435_at	PETC, Cytochrome b6-f complex iron-sulfur subunit, chloroplastic
1.19736	0.00508649	0.0804311	0.878091	0.637636	0.100882	0.232721	0.0662734	0.0980716	0.423473	-0.132337	0.335708	AT1G12900	261197_at	GAPA2, Glyceraldehyde-3-phosphate dehydrogenase GAPA2, chloroplastic
1.18832	0.00737933	1.11454	0.0576919	0.809755	0.0519005	-0.060955	0.916011	-0.00253596	0.996499	0.130449	0.840078	AT4G36500	246270_at	N/A, unknown protein
1.18622	0.00185339	0.574149	0.215452	0.780035	0.0253615	0.0323038	0.966801	-0.388345	0.617885	0.298225	0.731457	AT4G21870	254384_at	HSP15.4, 15.4 kDa class V heat shock protein
1.16034	3.04855e-06	0.380917	0.113072	0.794675	0.000175222	1.18102	0.0270541	0.0433399	0.931335	1.20025	0.0424528	AT5G43150	249134_at	N/A, unknown protein
1.15	4.83342e-05	0.749982	0.0199696	0.958946	0.000286963	0.0332848	0.771605	-0.0538727	0.639035	0.109434	0.396954	AT4G13235	254756_at	EDA21, embryo sac development arrest 21
1.14986	0.000547756	0.547891	0.160333	0.684494	0.0198108	1.35629	0.0719175	0.235093	0.745811	0.627383	0.441771	AT1G08830	264809_at	CSD1, Superoxide dismutase [Cu-Zn] 1
1.14237	0.00603291	0.659109	0.21141	0.964316	0.0165275	0.564272	0.115474	0.0436627	0.900111	0.352773	0.36897	AT4G23010	254291_at	UTR2, UDP-galactose/UDP-glucose transporter 2
1.14202	0.00195257	0.208721	0.634527	0.895117	0.0101855	0.0662973	0.873567	0.114862	0.782912	0.192523	0.679907	AT5G64840	247222_at	ABCF5, ABC transporter F family member 5
1.13593	0.00766045	0.0931035	0.860553	0.525725	0.174216	0.183325	0.178101	0.0472132	0.723319	0.0677114	0.650055	AT4G12800	254790_at	PSAL, Photosystem I reaction center subunit XI, chloroplastic
1.13555	0.00820679	0.502532	0.355146	0.689607	0.0840245	0.0749114	0.677793	0.167664	0.356386	0.14954	0.460225	AT2G21550	263546_at	N/A, Bifunctional dihydrofolate reductase/thymidylate synthase
1.13223	0.00829226	0.724457	0.188752	0.954217	0.021666	0.349204	0.126003	0.10664	0.631601	0.351289	0.166378	AT2G37750	267178_at	N/A, unknown protein
1.12179	0.00110352	0.0371762	0.925891	0.52964	0.0762402	0.0455122	0.780791	-0.0877328	0.592585	-0.118817	0.517548	AT4G02770	255457_at	PSAD1, Photosystem I reaction center subunit II-1, chloroplastic
1.11529	0.00179813	0.781241	0.0799065	0.514585	0.100556	-0.165917	0.104111	-0.0541541	0.585123	-0.0255774	0.817078	AT4G23496	254240_at	SP1L5, Protein SPIRAL1-like 5
1.11279	0.00890801	1.25285	0.0302559	0.777048	0.0531319	0.313516	0.574836	-0.0236305	0.966148	0.262954	0.673385	AT5G10810	250406_at	ATER, Enhancer of rudimentary homolog
1.11217	0.000362536	0.37942	0.285255	0.588842	0.028142	0.184548	0.182142	-0.0713181	0.59948	0.153501	0.316318	AT3G47070	252463_at	N/A, LOCATED IN: thylakoid, chloroplast thylakoid membrane, chloroplast, chloroplast envelope
1.10856	0.000504834	0.378512	0.302124	0.713164	0.0123312	0.588751	0.0404576	0.121122	0.657872	0.351352	0.256852	AT1G22180	255923_at	N/A, Sec14p-like phosphatidylinositol transfer family protein
1.10742	0.00293101	0.843789	0.0749152	0.850303	0.0156397	0.20971	0.595376	0.0180671	0.963384	0.126891	0.773268	AT4G13950	245310_at	RALFL31, Protein RALF-like 31
1.1043	0.00407839	0.714627	0.141544	0.80787	0.0255414	-0.0985598	0.851132	-0.0979579	0.85203	0.0272932	0.96291	AT1G30260	245776_at	N/A, BEST Arabidopsis thaliana protein match is: Galactosyltransferase family protein (TAIR:AT4G21060.1)
1.10228	1.2615e-06	0.459218	0.0362987	0.632078	0.000454617	-0.329941	0.205985	-0.194149	0.451078	-0.253497	0.379979	AT2G45180	266123_at	N/A, Bifunctional inhibitor/lipid-transfer protein/seed storage 2S albumin superfamily protein
1.10219	0.00031234	0.607359	0.0889871	0.799896	0.00410646	0.250852	0.340319	0.345496	0.193334	0.23696	0.419	AT1G62750	262645_at	CPEFG, Elongation factor G, chloroplastic
1.10208	0.00919802	0.646722	0.233431	0.611737	0.117566	-0.0921743	0.883351	-0.256072	0.684078	0.193309	0.783283	AT5G58650	247793_at	PSY1, Protein PSY1
1.10077	0.00489904	0.639386	0.195112	0.938777	0.0131265	0.0981926	0.758872	0.154892	0.628816	0.030257	0.932507	AT4G35840	253105_at	NIP1, NEP1-interacting protein 1
1.10045	0.0012824	0.0767555	0.84769	0.50424	0.0897053	0.387932	0.0461181	0.102344	0.58198	0.303023	0.153503	AT1G17100	262536_at	N/A, SOUL heme-binding family protein
1.10029	0.00021436	0.611737	0.0753494	0.650523	0.0116643	1.28526	0.0689528	0.446426	0.512804	0.43947	0.563987	AT1G12520	259511_at	CCS, Copper chaperone for superoxide dismutase, chloroplastic/cytosolic
1.09584	0.00567922	0.962561	0.0633774	0.769261	0.0387286	0.0628374	0.798104	-0.00721287	0.976557	0.017011	0.950575	AT1G17410	261030_at	N/A, Probable nucleoside diphosphate kinase 5
1.09582	0.0005182	0.328845	0.363854	0.916157	0.00222523	0.269787	0.313743	0.149074	0.574517	0.484115	0.112453	AT1G59960	262913_at	N/A, NAD(P)-linked oxidoreductase superfamily protein
1.09516	0.000492157	0.309446	0.389087	0.821352	0.00463862	0.461199	0.42756	0.177383	0.758744	0.459308	0.479064	AT4G37520	253099_s_at	PER50, Peroxidase 50
1.08904	0.00161417	0.566286	0.177669	0.784755	0.0143369	0.279215	0.560055	0.140739	0.768266	0.381872	0.476815	AT2G01670	265872_at	NUDT17, Nudix hydrolase 17, mitochondrial
1.08632	0.00245864	0.309348	0.474763	0.929807	0.0071607	0.237572	0.235318	-0.0775609	0.694015	-0.0378843	0.863332	AT5G08050	250563_at	N/A, Protein of unknown function (DUF1118)
1.08339	0.000861642	0.25223	0.503979	0.657138	0.0235794	0.028193	0.783099	0.0679712	0.50875	-0.0263528	0.817927	AT1G68150	260432_at	WRKY9, Probable WRKY transcription factor 9
1.07547	0.00250464	0.318184	0.45915	0.767282	0.0205965	-0.135258	0.468847	-0.0993864	0.593479	-0.125886	0.545736	AT1G54890	256349_at	N/A, Late embryogenesis abundant (LEA) protein-related
1.06618	0.00115596	0.927878	0.0261733	0.780034	0.0103224	0.223002	0.410565	0.0948807	0.724479	0.228743	0.449683	AT4G16840	245370_at	N/A, unknown protein
1.06568	0.00117654	0.440735	0.259944	0.854195	0.00592341	-0.580505	0.00663838	-0.311383	0.121167	-0.404727	0.0743473	AT5G03840	250869_at	TFL1, Protein TERMINAL FLOWER 1
1.04736	0.0086845	0.422343	0.402539	0.599672	0.10434	0.270597	0.589507	0.229629	0.646728	0.154298	0.782627	AT3G02690	258495_at	N/A, WAT1-related protein At3g02690, chloroplastic
1.04119	0.000209425	0.842576	0.0138552	0.608876	0.0122494	0.41824	0.16359	0.202568	0.492114	0.229136	0.487105	AT1G01470	259426_at	LEA14, Probable desiccation-related protein LEA14
1.03899	0.00371955	0.123697	0.776195	0.538046	0.0954587	0.625019	0.248435	0.0999656	0.851242	0.223066	0.70854	AT2G29180	266285_at	N/A, unknown protein
1.0384	0.00205456	0.659852	0.11469	0.893591	0.0059292	0.396995	0.061861	0.145414	0.477996	0.566895	0.0199201	AT2G24190	266015_at	SDR2B, Short-chain dehydrogenase/reductase 2b
1.03661	0.00381034	0.183509	0.674084	0.957785	0.00647958	0.451254	0.302333	0.250783	0.563039	0.439195	0.367765	AT1G22750	264207_at	N/A, unknown protein
1.0274	0.0073653	1.0087	0.0480963	0.605134	0.0877841	0.180942	0.621416	0.254081	0.489255	0.294824	0.473158	AT5G40970	249330_at	N/A, Protein of unknown function (DUF 3339)
1.02383	0.00120196	0.605778	0.115643	0.989479	0.00157637	0.139788	0.259439	0.0666517	0.58635	0.10846	0.43021	AT5G13870	250214_at	XTH5, Probable xyloglucan endotransglucosylase/hydrolase protein 5
1.02381	0.00973071	0.786804	0.128109	0.518369	0.154179	1.25371	0.0157424	0.16023	0.740411	0.647315	0.238542	AT1G19020	259479_at	N/A, unknown protein
1.0187	0.00109655	0.690459	0.0721489	0.695759	0.0147492	-0.0981894	0.442003	0.0281692	0.8243	-0.100862	0.479474	AT5G03570	250952_at	IREG2, Solute carrier family 40 member 2
1.0128	0.000704524	0.435236	0.21524	0.816251	0.00375813	0.109429	0.786742	0.0221147	0.956361	0.0161402	0.971504	AT1G29970	260026_at	RPL18AA, 60S ribosomal protein L18a-like protein
1.01246	0.00481597	0.136259	0.756991	0.552874	0.0908513	0.0111672	0.944288	0.109509	0.495574	0.217642	0.231246	AT5G59680	247685_at	N/A, Probable LRR receptor-like serine/threonine-protein kinase At5g59680
1.01059	0.00126009	0.427673	0.253361	0.669769	0.0190176	0.00314893	0.975072	-0.0124895	0.901383	0.162531	0.159107	AT3G48920	252340_at	ATMYB45, myb domain protein 45
1.00324	0.00503266	0.596138	0.187273	0.876228	0.0117184	0.268191	0.633072	0.0517763	0.92637	-0.00214046	0.997273	AT5G22360	249930_at	VAMP714, Vesicle-associated membrane protein 714
1.0025	0.000776417	0.272043	0.431723	0.606071	0.0225305	0.13459	0.506153	-0.0096277	0.961865	0.0544112	0.809149	AT2G20260	265287_at	PSAE2, Photosystem I reaction center subunit IV B, chloroplastic
1.0008	0.00387137	0.659757	0.132078	0.561355	0.0746242	0.354346	0.519911	0.187953	0.731937	0.363646	0.554442	AT2G38780	266402_at	N/A, unknown protein
0.875855	0.00807018	0.149358	0.717485	1.66367	3.64e-05	0.174687	0.533971	0.115727	0.67952	-0.108463	0.728952	AT3G23170	257925_at	N/A, unknown protein	GO:0009651	response to salt stress	1.4e-05
0.780822	0.007387	-0.253571	0.487316	1.64548	1.01e-05	-0.0488763	0.854865	-0.373317	0.171876	0.643135	0.0408042	AT4G24110	254200_at	N/A, unknown protein	GO:0006970	response to osmotic stress	2.4e-05
0.984438	0.00013088	0.623078	0.0369863	1.23721	1.2e-05	-0.380448	0.295354	-0.0210328	0.95325	-0.182459	0.649997	AT5G56140	247994_at	N/A, KH domain-containing protein At5g56140	GO:0009628	response to abiotic stimulus	0.0002
0.997349	0.000693922	0.727111	0.0440944	1.21409	0.000113693	0.0133521	0.968159	-0.178763	0.594308	0.441581	0.245415	AT1G30110	256192_at	NUDT25, Nudix hydrolase 25	GO:0006950	response to stress	0.0029
0.592972	0.0950545	0.767462	0.123759	1.18376	0.00290634	0.390037	0.0549557	0.347282	0.0847051	0.651939	0.00624165	AT4G36430	246228_at	PER49, Peroxidase 49	GO:0006139	nucleobase, nucleoside, nucleotide and nucleic acid metabolic process	0.0044
0.942993	0.00126964	0.736066	0.0449739	1.16956	0.000192326	0.273719	0.141266	0.0865218	0.633966	0.258036	0.21144	AT1G33260	256529_at	N/A, Probable receptor-like protein kinase At1g33260	GO:0050896	response to stimulus	0.0054
0.923152	0.00114659	-0.0458284	0.889722	1.16144	0.000148562	0.192073	0.438144	-0.115289	0.640108	0.149591	0.587738	AT2G36460	263921_at	N/A, Aldolase superfamily protein
0.951192	0.00301801	0.463	0.241923	1.13831	0.000737091	0.228191	0.366878	0.283714	0.264421	0.810685	0.00798069	AT2G38380	267053_s_at	PER22, Peroxidase 22
0.947582	0.0154799	0.405257	0.42123	1.12272	0.0055687	0.130777	0.757372	0.0283617	0.946524	0.115714	0.806768	AT1G80300	261767_s_at	AATP1, ADP,ATP carrier protein 1, chloroplastic
0.914748	0.000579304	0.395131	0.203197	1.12121	8.62e-05	0.212639	0.375347	-0.00660648	0.977816	0.300359	0.265361	AT2G46080	266557_at	N/A, CONTAINS InterPro DOMAIN/s: Protein BYPASS related (InterPro:IPR008511)
0.840175	0.0242713	0.613919	0.214731	1.12005	0.00451007	-0.1835	0.743225	-0.362916	0.518632	0.44748	0.477044	AT1G12110	264348_at	NPF6.3, Protein NRT1/ PTR FAMILY 6.3
0.887074	0.0201857	0.960837	0.0650403	1.10346	0.00561574	0.125454	0.660242	0.145855	0.609601	0.309615	0.336185	AT3G52200	256682_at	LTA3, Dihydrolipoyllysine-residue acetyltransferase component 1 of pyruvate dehydrogenase complex, mitochondrial
0.841294	0.0378591	0.819749	0.1373	1.10075	0.00939708	0.0778876	0.859442	0.227699	0.605699	0.261941	0.59538	AT1G79150	264118_at	N/A, binding
0.693983	0.0614041	0.918306	0.0779565	1.09348	0.00618668	0.0457997	0.924518	0.0819049	0.865487	0.143143	0.791273	AT5G56950	247955_at	NAP1;3, Nucleosome assembly protein 1
0.781965	0.000298439	0.174131	0.471279	1.08745	1.02e-05	-0.120335	0.63609	-0.119825	0.637514	0.280504	0.328179	AT2G47680	266511_at	N/A, Zinc finger CCCH domain-containing protein 31
0.6001	0.00257491	-0.164833	0.492953	1.08442	1e-05	-0.432156	0.330188	0.279329	0.52635	-0.273478	0.578585	AT2G15890	265478_at	MEE14, maternal effect embryo arrest 14
0.600332	0.00120327	0.169698	0.437239	1.07137	3.75e-06	0.202274	0.256412	-0.0212023	0.903834	0.439914	0.0338767	AT2G39770	245060_at	CYT1, Mannose-1-phosphate guanylyltransferase 1
0.817885	0.0378679	1.3028	0.0215909	1.06852	0.00948521	-0.214264	0.652544	0.179936	0.705155	0.373347	0.484395	AT5G62000	247468_at	ARF2, Auxin response factor 2
0.713725	0.0121046	0.0483711	0.892901	1.06288	0.000711207	-0.0337538	0.909878	0.184344	0.538255	-0.0473094	0.887168	AT4G00560	255682_at	N/A, NAD(P)-binding Rossmann-fold superfamily protein
0.964221	0.00230274	0.297004	0.43618	1.05884	0.00110893	-0.158078	0.558468	-0.170427	0.528429	-0.075265	0.802568	AT5G59950	247653_at	ALY1, THO complex subunit 4A
0.890277	0.0124676	0.550888	0.232806	1.05702	0.00423076	-0.23334	0.436184	0.111888	0.707301	0.409136	0.226864	AT2G40480	255876_at	N/A, WEB family protein At2g40480
0.847221	0.0203302	0.863889	0.0808741	1.05211	0.00573054	-0.16907	0.758764	-0.16916	0.758641	-0.0897308	0.883991	AT3G42790	252764_at	AL3, PHD finger protein ALFIN-LIKE 3
0.772011	0.0097885	0.568417	0.144	1.05101	0.00111072	-0.298265	0.493774	-0.54443	0.217517	0.0444489	0.926917	AT1G69530	256299_at	EXPA1, Expansin-A1
0.870412	0.0209162	0.722973	0.15014	1.04716	0.00728528	0.000831873	0.99838	0.278331	0.499185	0.327517	0.477194	AT2G01100	262204_at	N/A, unknown protein
0.813645	0.0012358	0.0234958	0.936294	1.04581	0.000132058	-0.0350695	0.918195	-0.206438	0.547161	-0.149456	0.695926	AT5G02840	250972_at	RVE4, Protein REVEILLE 4
0.99931	0.00398756	-0.103155	0.80713	1.03359	0.00314267	-0.174768	0.603504	0.106996	0.750017	-0.166646	0.657517	AT3G21720	257947_at	ICL, Isocitrate lyase
0.615247	0.00367954	0.185206	0.474902	1.02751	4.04e-05	0.335514	0.296997	-0.0116136	0.97082	0.534394	0.142519	AT3G13310	257654_at	N/A, Chaperone DnaJ-domain superfamily protein
0.979215	0.0113069	0.776246	0.126127	1.02345	0.0086826	0.269569	0.428752	0.0499385	0.882599	0.30635	0.421305	AT3G15650	258270_at	N/A, alpha/beta-Hydrolases superfamily protein
0.77311	0.000511754	0.373964	0.151521	1.02164	3.43e-05	0.15864	0.596375	0.195914	0.513819	-0.101876	0.760443	AT2G28800	266224_at	ALB3, Inner membrane protein ALBINO3, chloroplastic
0.607235	0.0113821	0.465173	0.138789	1.01916	0.000221571	0.0922694	0.813441	0.330312	0.40192	0.323867	0.461419	AT1G24180	264871_at	IAR4, Pyruvate dehydrogenase E1 component subunit alpha-2, mitochondrial
0.728553	0.0306608	0.466024	0.297118	1.0067	0.00492328	-0.0223986	0.945784	0.0493194	0.881001	0.035289	0.923663	AT1G10490	263255_at	N/A, UPF0202 protein At1g10490
0.963154	0.00147924	0.362645	0.31669	1.00027	0.00109246	0.209044	0.498811	-0.101214	0.742255	0.461627	0.188407	AT2G40330	263836_at	PYL6, Abscisic acid receptor PYL6
0.941365	0.00834979	1.43096	0.00525535	0.592522	0.0750886	0.0953912	0.808086	0.200896	0.609844	0.144944	0.741468	AT4G19150	254613_at	N/A, Ankyrin repeat family protein	N/A	N/A	N/A
0.415471	0.201308	1.39994	0.00622518	0.186612	0.557137	-0.482224	0.178284	-0.12175	0.728641	-0.576896	0.151032	AT2G07671	257339_s_at	N/A, ATP synthase subunit C family protein
0.642341	0.0455214	1.27847	0.00783286	0.642848	0.0453726	-0.223122	0.539785	-0.0982415	0.786422	-0.0534452	0.895036	AT1G72440	260425_at	EDA25, CCAAT-binding factor
0.896219	0.00707593	1.25148	0.00766463	0.639105	0.0418978	-0.277664	0.342517	0.0899544	0.756154	0.116808	0.718457	AT1G07880	261460_at	ATMPK13, Protein kinase superfamily protein
0.430741	0.0658987	1.1239	0.00235211	0.120916	0.585527	0.0661336	0.806315	0.139203	0.606692	0.245946	0.418125	AT5G03440	250924_at	N/A, unknown protein
0.265557	0.309096	1.12034	0.00681055	0.12245	0.634297	0.293623	0.293732	0.577565	0.0462228	0.134226	0.664207	AT5G01820	251060_at	ATSR1, serine/threonine protein kinase 1
0.359733	0.140759	1.07005	0.00521316	0.398919	0.105192	-0.453559	0.0974293	-0.0226093	0.931912	-0.17811	0.548875	AT1G44900	261330_at	MCM2, minichromosome maintenance (MCM2/3/5) family protein
0.786578	0.00553426	1.01486	0.00985986	0.944529	0.00146983	0.162099	0.475485	-0.0795721	0.72489	0.179165	0.480473	AT1G80720	261898_at	N/A, Mitochondrial glycoprotein family protein
0.396877	0.0297988	1.01209	0.000607787	0.345058	0.0543032	0.0160831	0.827909	0.0748598	0.317227	-0.0572899	0.490813	AT5G04370	245713_at	NAMT1, S-adenosyl-L-methionine-dependent methyltransferases superfamily protein
0.576974	0.0232113	1.00637	0.00709151	0.605057	0.0181857	0.310669	0.140195	0.275653	0.188182	0.215433	0.352517	AT3G52390	252043_at	N/A, TatD related Dnase
1.32083	4.01709e-05	-1.34191	0.00090685	2.10693	1.71e-07	-0.235165	0.708061	-0.872805	0.173496	0.522567	0.458952	AT3G02550	258487_at	LBD41, LOB domain-containing protein 41	N/A	N/A	N/A
0.886827	0.0321544	-1.24259	0.0335429	1.33486	0.00290938	0.140171	0.860233	-0.378515	0.635245	0.475985	0.59393	AT5G39890	249384_at	N/A, Protein of unknown function (DUF1637)
0.709742	9.3403e-05	-0.956716	0.00014962	1.02055	1.7e-06	-0.238467	0.630275	0.00562255	0.99092	0.150336	0.785674	AT3G11930	258727_at	N/A, Adenine nucleotide alpha hydrolases-like superfamily protein
-1.02078	0.0098458	-0.83191	0.108906	-1.06514	0.00758617	-0.00311502	0.992836	-0.0836302	0.809628	-0.0757644	0.845194	AT1G07730	261464_at	DIR25, Dirigent protein 25	GO:0008152	metabolic process	0.00013
-1.03287	0.00397205	-0.562134	0.209807	-1.1274	0.00210464	-0.161645	0.771695	-0.442519	0.430018	-0.135722	0.827427	AT5G49900	248581_at	N/A, Beta-glucosidase, GBA2 type family protein	GO:0009791	post-embryonic development	0.00047
-1.12482	0.00199649	-0.811042	0.0758268	-1.0536	0.00323521	0.365434	0.110338	0.0911326	0.681836	0.184292	0.460439	AT2G40300	263831_at	FER4, Ferritin-4, chloroplastic	GO:0009987	cellular process	0.00075
-1.12857	0.00679745	-0.807082	0.133108	-1.117	0.00725757	0.0371587	0.951075	-0.146596	0.808858	-0.192991	0.775829	AT3G04680	258842_at	CLPS3, Protein CLP1 homolog	GO:0044237	cellular metabolic process	0.00086
-1.16239	0.00886698	-1.28119	0.0332485	-1.21264	0.00680788	0.298798	0.700307	-0.297704	0.701348	-0.2997	0.72977	AT2G23560	267123_at	MES7, Methylesterase 7	GO:0048608	reproductive structure development	0.0025
-1.2635	0.00491379	-0.625381	0.266067	-1.25358	0.00518041	-0.128142	0.836344	-0.195944	0.752264	-0.151628	0.82695	AT5G42600	249205_at	MRN1, Marneral synthase	GO:0003006	reproductive developmental process	0.0025
-1.28344	0.000691341	-0.935503	0.0440497	-1.1623	0.00155645	-0.196178	0.745296	-0.244546	0.685731	-0.261717	0.698451	AT2G38180	267096_at	N/A, GDSL esterase/lipase At2g38180	GO:0044248	cellular catabolic process	0.004
-1.31488	0.00414726	-1.44005	0.0194097	-1.26406	0.00541476	-0.00874067	0.986037	-0.22152	0.658144	-0.249128	0.656264	AT2G29110	266780_at	GLR2.8, Glutamate receptor 2.8	GO:0022414	reproductive process	0.0057
-1.50455	0.00432177	-1.27124	0.0629501	-1.3438	0.00897982	-0.045469	0.934325	-0.0889988	0.871892	-0.221773	0.719626	AT2G46210	266592_at	SLD2, Delta(8)-fatty-acid desaturase 2	GO:0000003	reproduction	0.0063
-0.656601	0.00706181	-0.592218	0.065092	-1.07696	0.000130264	-0.399627	0.0381224	-0.0108741	0.952563	-0.134257	0.513395	AT5G49630	248619_at	AAP6, Amino acid permease 6	GO:0044238	primary metabolic process	0.0077
-1.03867	0.0106765	-0.964354	0.0747294	-1.09948	0.00755196	-0.234753	0.703588	-0.0598982	0.922535	-0.35057	0.611794	AT2G36550	263910_at	N/A, CONTAINS InterPro DOMAIN/s: NLI interacting factor (InterPro:IPR004274)	GO:0043412	macromolecule modification	0.0077
-0.698384	0.043408	-0.412769	0.370767	-1.12474	0.00292418	0.0877055	0.888087	-0.0749077	0.904326	-0.113842	0.870232	AT1G32290	260689_at	N/A, unknown protein
-1.00874	0.00493157	-0.445324	0.31938	-0.838778	0.0152005	-0.3096	0.502575	-0.129117	0.778814	-0.30332	0.556371	AT1G69770	260417_at	CMT3, DNA (cytosine-5)-methyltransferase CMT3
-1.00948	0.00966594	-1.20203	0.0246824	-0.701847	0.0569577	0.120283	0.867035	-0.169056	0.814025	-0.307795	0.701979	AT1G53810	262256_at	N/A, transposable element gene
-1.01332	0.00346725	-0.885671	0.0488181	-0.993816	0.00397361	-0.15158	0.783392	-0.0926683	0.86646	-0.0805842	0.895927	AT2G41300	266425_at	SSL1, Protein STRICTOSIDINE SYNTHASE-LIKE 1
-1.02955	0.000198654	-0.73451	0.0259793	-0.704664	0.00439835	0.123184	0.869982	-0.137193	0.855361	-0.128716	0.878412	AT2G39040	266191_at	PER24, Peroxidase 24
-1.03173	0.000856824	-0.396421	0.276002	-0.718136	0.0111723	0.167857	0.654511	-0.000589123	0.998744	-0.0987526	0.813517	AT3G10620	258924_at	NUDT26, Nudix hydrolase 26, chloroplastic
-1.03264	0.00769595	-0.557614	0.257859	-0.81806	0.0276942	-0.288997	0.523786	-0.181285	0.688344	-0.311057	0.53924	AT3G62760	251231_at	GSTF13, Glutathione S-transferase F13
-1.0443	0.00807853	-1.07816	0.0414821	-0.642781	0.0796178	-0.0413912	0.926438	-0.293627	0.514614	-0.21673	0.666125	AT2G21710	263899_at	EMB2219, Mitochondrial transcription termination factor family protein
-1.04538	0.00702939	-0.753697	0.13208	-0.792494	0.0318205	-0.366919	0.206298	-0.489534	0.0964911	-0.377645	0.243292	AT2G32590	267118_at	CAPH, Condensin complex subunit 2
-1.04577	0.00972469	-0.81866	0.121649	-0.817681	0.0351028	-0.0536103	0.947901	-0.517005	0.530542	-0.325158	0.723372	AT1G63450	261550_at	RHS8, root hair specific 8
-1.04711	0.00696528	-0.803913	0.110089	-0.778571	0.0345244	-0.207139	0.730791	-0.315563	0.600844	-0.369617	0.583738	AT1G25320	245644_at	N/A, Leucine-rich repeat protein kinase family protein
-1.04831	0.00756374	-0.985427	0.0580663	-0.670302	0.067098	0.239406	0.734692	-0.260578	0.712301	-0.154543	0.844728	AT1G54923	256347_at	N/A, transposable element gene
-1.05115	0.00620602	-0.473451	0.326271	-0.530631	0.128684	-0.216099	0.66407	-0.060073	0.903702	-0.0426287	0.938785	AT3G63460	251179_at	SEC31B, Protein transport protein SEC31 homolog B
-1.05888	0.00568917	-0.82172	0.0968594	-0.857292	0.0196584	-0.192879	0.630079	-0.135008	0.735668	-0.091256	0.838135	AT1G27880	245762_at	RECQL5, ATP-dependent DNA helicase Q-like 5
-1.06238	0.00939456	-0.180841	0.724569	-0.0451082	0.900894	-0.26292	0.433234	-0.0217426	0.947944	0.201351	0.589948	AT4G25100	254098_at	FSD1, Superoxide dismutase [Fe] 1, chloroplastic
-1.07087	0.00619663	-0.475681	0.332662	-0.709474	0.0520704	0.0277987	0.965015	-0.216614	0.732878	-0.228203	0.747718	AT1G59940	262915_at	ARR3, Two-component response regulator ARR3
-1.07552	0.00196287	-0.635727	0.137876	-0.669395	0.0340138	0.0401789	0.944871	-0.0777736	0.893538	0.0934506	0.88564	AT1G18140	256128_at	LAC1, Laccase-1
-1.07658	0.000543626	-0.461002	0.203799	-0.859056	0.00325985	-0.336322	0.287182	-0.31771	0.31399	-0.498473	0.16246	AT3G02540	258499_at	RAD23C, Ubiquitin receptor RAD23c
-1.08406	0.00606212	-0.954753	0.0651091	-0.694356	0.0586078	-0.177883	0.621582	-0.0623479	0.862291	-0.327628	0.418455	AT3G24715	257618_at	N/A, Protein kinase superfamily protein with octicosapeptide/Phox/Bem1p domain
-1.08871	0.0089924	-0.909253	0.0965159	-0.965573	0.0178068	-0.242622	0.62193	-0.327096	0.507188	-0.301274	0.584169	AT4G00760	255639_at	APRR8, pseudo-response regulator 8
-1.10008	0.000489028	-0.624462	0.0949583	-0.765478	0.00753267	-0.0577364	0.884175	-0.186313	0.639094	-0.107939	0.807632	AT5G02000	251079_at	N/A, unknown protein
-1.10346	0.00114628	-0.484438	0.231594	-0.776092	0.0129008	-0.199972	0.712499	-0.131389	0.808512	-0.156318	0.796513	AT5G09300	245884_at	T5E8_100, 2-oxoisovalerate dehydrogenase subunit alpha 2, mitochondrial
-1.10752	0.00635863	-0.739252	0.154913	-0.959778	0.0149697	-0.432581	0.228236	-0.131562	0.709621	-0.35339	0.374763	AT5G60150	247667_at	N/A, unknown protein
-1.11281	0.00496173	-0.856985	0.0929777	-0.708279	0.0534133	-0.0644509	0.915452	-0.239695	0.693479	-0.284016	0.676228	AT3G56690	246295_at	CIP111, Calmodulin-interacting protein 111
-1.12704	0.00495276	-1.01211	0.0538464	-0.87282	0.0221792	0.088478	0.847306	-0.169266	0.712919	-0.300918	0.559487	AT4G10640	254986_at	IQD16, IQ-domain 16
-1.1316	0.00693531	-0.697321	0.19257	-0.777828	0.0481849	-0.0426842	0.955699	-0.246371	0.748775	-0.397737	0.644217	AT1G69210	260359_at	N/A, Uncharacterised protein family UPF0090
-1.13945	0.00921741	-0.927589	0.105745	-0.715333	0.0800987	-0.38756	0.515915	-0.327426	0.582556	-0.319957	0.63064	AT2G28290	265542_at	SYD, Chromatin structure-remodeling complex protein SYD
-1.14864	0.00821629	-1.01644	0.075952	-1.0053	0.0176707	-0.0190222	0.972623	-0.0140527	0.979773	-0.0892566	0.885502	AT1G23520	265176_at	N/A, Domain of unknown function (DUF220)
-1.17157	0.00628198	-0.943439	0.0903621	-0.833918	0.0389944	-0.251471	0.653568	-0.15014	0.788406	-0.1241	0.84266	AT5G49430	248603_at	N/A, WD40/YVTN repeat-like-containing domain
-1.18369	0.00378865	-0.12865	0.795712	-0.778617	0.0396409	-0.351022	0.24807	-0.320064	0.290966	-0.430021	0.207083	AT3G46900	252502_at	COPT2, Copper transporter 2
-1.2348	0.00901518	-1.08804	0.0811631	-0.870226	0.0516294	-0.208052	0.771549	-0.310497	0.665177	-0.349204	0.663323	AT3G50050	252241_at	N/A, Eukaryotic aspartyl protease family protein
-1.24011	0.000656384	-0.653576	0.130482	-0.934978	0.00558957	0.0291329	0.964536	-0.202733	0.757274	-0.169107	0.817547	AT2G25160	264404_at	CYP82F1, cytochrome P450, family 82, subfamily F, polypeptide 1
-1.24116	0.00195224	-0.937839	0.0634266	-0.917189	0.014293	-0.149211	0.665078	0.138187	0.688378	-0.441648	0.258074	AT4G39640	252906_at	GGT1, Gamma-glutamyltranspeptidase 1
-1.24731	0.00927877	-0.99643	0.112208	-0.896278	0.0486738	-0.0894979	0.86032	-0.117865	0.816789	-0.192346	0.735427	AT3G27020	257789_at	YSL6, Probable metal-nicotianamine transporter YSL6
-1.27865	0.00637678	-1.11459	0.0695331	-1.07102	0.0180311	-0.426723	0.589061	-0.695546	0.381335	-0.850094	0.339427	AT1G79700	261395_at	N/A, AP2-like ethylene-responsive transcription factor At1g79700
-1.30048	0.00763555	-1.07999	0.09032	-0.92604	0.0443557	-0.000783694	0.999149	-0.290438	0.693157	-0.109765	0.893718	AT5G13500	245853_at	N/A, unknown protein
-1.31384	0.00663455	-1.16031	0.0678264	-0.999541	0.0300158	-0.0783301	0.902021	-0.449793	0.482163	-0.182962	0.797149	AT2G33170	245166_at	N/A, Probable leucine-rich repeat receptor-like protein kinase At2g33170
-1.32399	0.00856762	-1.19326	0.0729559	-1.16017	0.0182015	-0.145059	0.742476	-0.301454	0.49657	-0.37235	0.453123	AT5G45120	248982_at	N/A, Eukaryotic aspartyl protease family protein
-1.41991	0.00931563	-1.16482	0.103858	-0.941158	0.0665733	-0.100185	0.895808	-0.256493	0.737707	-0.42767	0.618052	AT2G24450	257392_at	FLA3, Fasciclin-like arabinogalactan protein 3
-1.45335	0.0090339	-1.10943	0.126148	-1.23368	0.0224222	0.146593	0.84896	-0.0101748	0.989449	-0.0438849	0.959314	AT1G03920	265038_at	N/A, Protein kinase family protein
-1.52101	0.00923257	-1.49304	0.0556648	-1.09687	0.0478098	-0.235413	0.755204	-0.224324	0.766367	-0.585215	0.490157	AT1G77080	264945_at	AGL27, Agamous-like MADS-box protein AGL27
-1.64458	0.00607009	-0.597174	0.424495	-1.40589	0.0155116	-1.05787	0.165496	-0.736915	0.32828	-1.24173	0.146318	AT2G33830	267461_at	N/A, Dormancy/auxin associated family protein
-0.695841	0.00788059	-1.05679	0.00496711	-0.704668	0.0072814	-0.262027	0.641012	-0.137217	0.806728	-0.502799	0.425891	AT1G06080	260957_at	ADS1, delta 9 desaturase 1	N/A	N/A	N/A
-0.849112	0.00140341	-1.07233	0.00329098	-0.784366	0.00257452	-0.100985	0.766985	-0.202467	0.553711	-0.248484	0.516005	AT4G23070	254294_at	ATRBL7, RHOMBOID-like protein 7
-0.720135	0.012831	-1.07452	0.00936984	-0.654752	0.0214193	0.168839	0.27151	0.0623891	0.68071	0.00874388	0.958778	AT3G29185	257773_at	N/A, Domain of unknown function (DUF3598)
-0.821409	0.0039813	-1.14717	0.00434118	-0.663416	0.0150172	0.00119943	0.996464	-0.128982	0.634633	-0.0939536	0.756485	AT3G30250	257305_at	N/A, transposable element gene
-0.696783	0.00941146	-1.16299	0.00315232	-0.655106	0.013486	-0.217288	0.5386	0.0471005	0.893498	-0.0660665	0.866629	AT1G23090	264901_at	AST91, sulfate transporter 91
0.553597	0.028484	0.36451	0.276436	0.649538	0.0123572	0.394999	0.204104	1.045	0.00229634	0.18528	0.588199	AT5G67300	246987_at	MYB44, MYBR1, myb domain protein r1	N/A	N/A	N/A
4.61608	1.85914e-06	0.441068	0.616739	5.02564	6.64e-07	0.944526	5.90289e-05	0.0124679	0.947965	1.52164	4.12196e-07	AT4G33070	253416_at	PDC1, Pyruvate decarboxylase 1	N/A	N/A	N/A
4.49715	1.40045e-07	0.672228	0.340074	4.66243	8.82e-08	1.87381	6.09314e-07	-0.101807	0.706497	2.98568	1.84532e-09	AT4G33560	253298_at	N/A, Wound-responsive family protein
4.2133	6.19659e-06	0.0448403	0.959722	4.20438	6.35e-06	1.19924	0.00036476	0.0791049	0.782481	1.57449	6.26305e-05	AT2G17850	264846_at	STR17, Rhodanese/Cell cycle control phosphatase superfamily protein
3.85815	5.38823e-07	-0.794967	0.241291	3.49834	1.77e-06	1.00489	0.0311808	-0.40607	0.361372	1.56858	0.00406338	AT3G29970	245226_at	N/A, B12D protein
3.37791	4.53307e-06	0.565112	0.419904	3.53371	2.68e-06	0.317832	0.226505	-0.0205404	0.936588	1.51799	2.78945e-05	AT5G66985	247024_at	N/A, unknown protein
2.94759	4.14859e-06	-0.396538	0.51175	3.44841	6.34e-07	1.02257	0.0448228	-1.0211	0.0451034	2.40878	0.000197966	AT1G43800	260869_at	S-ACP-DES6, Plant stearoyl-acyl-carrier-protein desaturase family protein
2.63094	3.32937e-07	0.346648	0.429995	2.59947	3.87e-07	1.35419	0.00079379	-0.473023	0.185943	1.61558	0.000423558	AT2G16060	263096_at	AHB1, Non-symbiotic hemoglobin 1
2.32376	5.55803e-09	0.42041	0.148286	2.63103	1.03e-09	0.943992	0.0127592	0.222669	0.527798	1.20544	0.00530467	AT5G19550	245951_at	ASP2, aspartate aminotransferase 2
2.30053	3.37222e-08	0.200096	0.531747	2.39297	2.01e-08	1.38566	0.00117064	-0.129291	0.72978	1.79742	0.000278133	AT3G03270	258879_at	N/A, Adenine nucleotide alpha hydrolases-like superfamily protein
2.07508	2.37696e-05	1.03924	0.0493046	1.51244	0.000526077	1.08687	0.00459601	0.126588	0.715601	0.34691	0.375615	AT2G02850	267472_at	ARPN, plantacyanin
2.04698	0.00166259	0.296084	0.700482	1.84454	0.00359702	1.0111	0.000953759	0.201167	0.453626	0.471952	0.124019	AT1G69880	260408_at	ATH8, thioredoxin H-type 8
1.84497	5.03504e-09	-0.26057	0.249211	1.97137	2.05e-09	1.49568	0.00147787	-0.316987	0.447348	1.60102	0.00213603	AT2G19590	265948_at	ACO1, ACC oxidase 1
1.68265	2.09876e-06	-0.591235	0.0827622	2.01827	2.25e-07	0.736795	0.01291	-0.575477	0.0458948	1.05928	0.00216086	AT5G15120	250152_at	N/A, Protein of unknown function (DUF1637)
1.51597	6.89158e-07	0.228495	0.395394	1.91651	3.5e-08	0.42894	0.040218	-0.176625	0.378144	1.07389	7.61252e-05	AT3G27220	257153_at	N/A, Galactose oxidase/kelch repeat superfamily protein
1.35319	1.21517e-06	0.401904	0.120771	0.955607	6.02e-05	1.58645	0.00604067	0.889273	0.101795	1.32219	0.0334616	AT1G14880	262832_s_at	PCR1, PLANT CADMIUM RESISTANCE 1
1.32451	1.93678e-05	0.654876	0.0481048	0.999322	0.000326272	1.15114	0.0095482	0.15406	0.7066	0.715556	0.12783	AT1G70810	262314_at	N/A, Calcium-dependent lipid-binding (CaLB domain) family protein
-0.0456692	0.888556	-0.271525	0.558	0.0669275	0.837353	2.82962	0.000567008	1.07755	0.137427	1.28571	0.114187	AT4G12480	254805_at	EARLI1, Lipid transfer protein EARLI 1	GO:0006950	response to stress	2.4e-10
0.320942	0.0991064	-0.203416	0.442751	0.135948	0.467691	2.25256	0.00135716	0.641592	0.305236	0.778869	0.266673	AT4G12470	254818_at	AZI1, pEARLI1-like lipid transfer protein 1	GO:0050896	response to stimulus	4.6e-10
-0.0588605	0.898385	-0.570798	0.38728	-0.0163502	0.971695	2.13926	0.00583429	0.237114	0.737238	1.05032	0.192302	AT5G20230	246099_at	BCB, Blue copper protein	GO:0042221	response to chemical stimulus	4.9e-10
-0.291823	0.155173	-0.0031462	0.991041	-0.0398515	0.840697	1.94919	0.000651932	0.519693	0.298658	1.65464	0.00628912	AT4G15210	245275_at	BAM5, Beta-amylase 5	GO:0009607	response to biotic stimulus	2.4e-09
-0.0278336	0.913014	0.230165	0.525815	-0.22253	0.388541	1.83151	0.000226587	0.753653	0.0820155	1.88998	0.000513623	AT3G25760	257641_s_at	AOC1, Allene oxide cyclase 1, chloroplastic	GO:0051707	response to other organism	2.3e-08
-0.483963	0.15735	0.15788	0.735973	-0.238712	0.473991	1.78167	0.00370277	0.975779	0.0882772	1.57313	0.0175415	AT2G24850	263539_at	TAT3, Probable aminotransferase TAT3	GO:0009605	response to external stimulus	3e-08
-0.207332	0.276519	-0.144656	0.585573	-0.287792	0.137944	1.75741	0.000310968	0.596738	0.15847	1.12331	0.0225368	AT1G23130	264899_at	N/A, Polyketide cyclase/dehydrase and lipid transport superfamily protein	GO:0009611	response to wounding	1.1e-07
0.141735	0.505297	0.131449	0.660812	0.0511692	0.808683	1.69733	0.00356958	0.653039	0.220855	1.08643	0.0743821	AT4G08900	255065_s_at	ARGAH1, Arginase 1, mitochondrial	GO:0009753	response to jasmonic acid stimulus	1.9e-07
-0.441579	0.0773343	-0.410137	0.231855	-0.260891	0.279908	1.55258	0.00369734	0.511775	0.294108	1.62474	0.00599761	AT4G01080	255604_at	TBL26, Protein trichome birefringence-like 26	GO:0051704	multi-organism process	2.1e-07
0.0619042	0.426716	-0.523394	0.000205821	0.0107641	0.888904	1.54139	0.00993085	0.654937	0.241934	0.982856	0.120951	AT2G14610	266385_at	PR1, Pathogenesis-related protein 1	GO:0009620	response to fungus	1.2e-06
0.438589	0.0393057	0.725243	0.0186025	0.114662	0.563414	1.50007	0.00126032	0.390928	0.343249	1.70135	0.00110899	AT5G26220	246884_at	N/A, ChaC-like family protein	GO:0006979	response to oxidative stress	2.3e-06
-0.0152985	0.924586	-0.233804	0.314814	0.0325268	0.840584	1.4625	0.0076672	0.157217	0.754438	0.739651	0.196611	AT2G18660	266070_at	EGC2, EG45-like domain containing protein 2	GO:0010035	response to inorganic substance	1.8e-05
0.0777281	0.790288	0.261699	0.528997	-0.104395	0.721224	1.45029	0.0025723	0.258389	0.548932	1.01866	0.043505	AT1G07180	256057_at	NDA1, Internal alternative NAD(P)H-ubiquinone oxidoreductase A1, mitochondrial	GO:0006952	defense response	2.5e-05
0.167218	0.582233	0.129934	0.761603	-0.0111828	0.970498	1.42939	0.000838201	0.375336	0.31843	0.798209	0.0654076	AT1G43910	259507_at	N/A, P-loop containing nucleoside triphosphate hydrolases superfamily protein	GO:0009719	response to endogenous stimulus	0.00019
-0.573074	0.0555278	-0.131803	0.74012	-0.484083	0.0998543	1.4092	0.00987248	-0.324242	0.521072	0.568379	0.31782	AT1G21520	260919_at	N/A, unknown protein	GO:0009628	response to abiotic stimulus	0.00023
0.223073	0.105808	-0.00919334	0.960636	0.116953	0.380939	1.38845	0.0276629	0.38557	0.518319	2.37153	0.00162262	AT2G44460	267389_at	BGLU28, Beta-glucosidase 28	GO:0019752	carboxylic acid metabolic process	0.00042
0.584031	0.0732286	0.611062	0.174434	0.435929	0.170868	1.3583	0.000656131	0.383862	0.271695	0.501945	0.200952	AT1G73630	260076_at	CML26, Probable calcium-binding protein CML26	GO:0043436	oxoacid metabolic process	0.00042
0.206192	0.272719	0.155638	0.55237	0.0286055	0.876554	1.33824	9.96032e-05	0.393836	0.173858	1.63473	3.49688e-05	AT5G01600	251109_at	FER1, Ferritin-1, chloroplastic	GO:0006082	organic acid metabolic process	0.00042
0.238607	0.266838	0.117922	0.692532	-0.0307722	0.883707	1.33614	0.000458418	0.634508	0.0623905	0.931942	0.0172436	AT4G19840	254551_at	PP2A1, Protein PHLOEM PROTEIN 2-LIKE A1	GO:0042180	cellular ketone metabolic process	0.00048
-0.0155075	0.894024	0.162689	0.330893	0.00766847	0.947466	1.33477	0.00959053	0.330171	0.488672	0.839168	0.124016	AT3G47480	252417_at	CML47, Probable calcium-binding protein CML47	GO:0010033	response to organic substance	0.00076
-0.0743235	0.701134	-0.127521	0.641885	-0.150137	0.441727	1.28755	0.00132818	0.331018	0.352464	0.0774244	0.844231	AT3G60420	251400_at	N/A, Phosphoglycerate mutase family protein
0.612868	0.0341489	0.310469	0.416454	0.470495	0.0936688	1.27443	0.000198807	0.595167	0.048124	0.765862	0.024913	AT1G02850	262118_at	BGLU11, Beta-glucosidase 11
-0.19408	0.175268	-0.278695	0.169123	-0.200108	0.163052	1.26566	0.00597773	0.923918	0.036654	0.692933	0.14927	AT4G15440	245253_at	CYP74B2, Probable inactive linolenate hydroperoxide lyase
0.315893	0.187779	-0.185507	0.574939	0.358658	0.138026	1.26527	0.00335867	-0.10532	0.785891	1.23527	0.00881847	AT2G26400	245035_at	ARD1, 1,2-dihydroxy-3-keto-5-methylthiopentene dioxygenase 1
0.239758	0.427703	0.60658	0.16549	0.213544	0.47895	1.25898	0.000149856	0.670704	0.0227882	0.536427	0.0933872	AT3G51860	246302_at	CAX3, Vacuolar cation/proton exchanger 3
-0.912799	0.0105751	-1.09358	0.0257891	-0.428188	0.190469	1.22711	0.000300943	0.396841	0.176974	0.91323	0.00903971	AT4G23600	254232_at	CORI3, Cystine lyase CORI3
-0.00870612	0.961704	-0.21618	0.404878	-0.288589	0.126623	1.21601	0.00188433	0.317002	0.365075	0.743837	0.0655223	AT4G00780	255626_at	N/A, TRAF-like family protein
0.601748	0.0134049	0.624185	0.0575451	0.411783	0.0742082	1.15051	0.00667348	0.388699	0.320925	0.414542	0.34323	AT4G32870	253401_at	N/A, Polyketide cyclase/dehydrase and lipid transport superfamily protein
0.275498	0.360404	0.357812	0.399884	0.205509	0.492321	1.14822	0.00521786	0.218444	0.559649	0.960032	0.0298265	AT1G24575	265025_at	N/A, unknown protein
0.144086	0.278654	0.412447	0.0381423	0.1086	0.410123	1.13667	0.00361925	0.475967	0.184905	1.05504	0.0128788	AT5G42650	249208_at	CYP74A, Allene oxide synthase, chloroplastic
0.159734	0.288789	0.253684	0.235861	0.158547	0.292249	1.12129	8.23258e-07	0.802617	7.04445e-05	1.02632	1.34169e-05	AT3G45140	252618_at	LOX2, Lipoxygenase 2, chloroplastic
0.223092	0.272688	-0.203254	0.474435	0.198025	0.328131	1.11453	0.00796173	0.292585	0.45012	0.451143	0.300575	AT3G11340	256252_at	N/A, UDP-Glycosyltransferase superfamily protein
0.350729	0.407469	0.128988	0.82756	-0.0246104	0.953094	1.09971	8.0654e-05	0.220343	0.340096	0.285604	0.270513	AT2G29500	266294_at	HSP17.6B, 17.6 kDa class I heat shock protein 2
-0.0812901	0.702669	0.0858042	0.775472	-0.166719	0.437368	1.08899	0.00719842	0.374922	0.317242	0.640878	0.132183	AT1G22400	261934_at	UGT85A1, UDP-glycosyltransferase 85A1
0.335492	0.000872433	0.0947888	0.41975	0.0172298	0.833963	1.0838	0.00459093	0.248444	0.475273	1.06117	0.0112763	AT5G42760	249191_at	N/A, Leucine carboxyl methyltransferase
0.298579	0.0379948	0.144154	0.448924	0.227446	0.103413	1.07574	0.0086137	-0.132477	0.724847	0.498707	0.243042	AT4G31870	253496_at	GPX7, Putative glutathione peroxidase 7, chloroplastic
0.475792	0.0402518	0.291136	0.346292	0.355355	0.114108	1.07409	0.000125065	0.275586	0.242475	0.706957	0.0117331	AT4G10040	255011_at	CYTC-2, Cytochrome c-2
1.30592	0.0239231	0.20671	0.782124	0.847297	0.123664	1.05523	0.00436198	0.201094	0.549351	0.949794	0.0177994	AT1G02930	262119_s_at	GSTF6, Glutathione S-transferase F6
0.0327509	0.863944	-0.215204	0.430694	-0.0845596	0.659102	1.04453	0.000669517	0.331778	0.219348	0.609559	0.0498906	AT5G45350	248967_at	N/A, proline-rich family protein
0.0395797	0.832888	-0.340719	0.21109	-0.0322242	0.86357	1.02965	0.00494468	0.525901	0.123766	0.902283	0.0226063	AT4G35180	253181_at	LHT7, Lysine histidine transporter-like 7
-0.406673	0.0457235	-0.507391	0.0737504	-0.248697	0.202374	1.02721	0.000239234	0.391219	0.107401	0.634133	0.023711	AT5G13320	250286_at	GH3.12, 4-substituted benzoates-glutamate ligase GH3.12
-0.0766813	0.815369	0.303903	0.515571	-0.25557	0.440737	1.01567	0.0066193	0.775907	0.0316917	0.564152	0.14935	AT1G28480	261443_at	GRXC9, Glutaredoxin-C9
0.824575	0.000925179	0.0992386	0.730497	0.793053	0.00127131	1.01469	0.00580089	0.152467	0.649334	0.77082	0.0493457	AT3G17609	258349_at	HYH, Transcription factor HY5-like
-0.0104991	0.972701	-0.449736	0.308701	0.0691988	0.821701	0.909307	0.000669366	0.325538	0.16826	1.03662	0.000554968	AT1G75280	256454_at	N/A, Isoflavone reductase homolog P3	N/A	N/A	N/A
0.336917	0.196495	0.103867	0.772197	0.428955	0.105889	0.857413	0.00994663	0.78897	0.0164453	1.53944	0.000173688	AT2G39310	266988_at	JAL22, Jacalin-related lectin 22
0.775905	0.00678318	0.575223	0.120377	0.719142	0.0108111	0.849249	0.014965	0.267611	0.413106	1.15728	0.00400765	AT5G48880	248625_at	KAT5, 3-ketoacyl-CoA thiolase 5, peroxisomal
0.487517	0.000456633	0.0419635	0.788913	0.760179	4.76e-06	0.819814	3.03434e-05	-0.087197	0.579888	1.2337	5.03625e-07	AT2G31390	263250_at	N/A, Probable fructokinase-1
0.184447	0.161949	0.0247312	0.890878	0.234032	0.0817257	0.771504	0.0261014	0.6647	0.0517821	1.51824	0.00038926	AT3G09260	259009_at	BGLU23, Beta-glucosidase 23
0.60943	0.126989	0.242503	0.655716	0.834703	0.0429117	0.521059	0.128021	-0.260924	0.436411	1.11629	0.0062714	AT1G54000	263153_s_at	GLL22, GDSL esterase/lipase 22
-0.0312206	0.741226	-0.0626466	0.640029	-0.0765591	0.422399	0.456327	0.161727	0.596717	0.0717121	1.07757	0.00589221	AT4G23260	254247_at	CRK18, cysteine-rich RLK (RECEPTOR-like protein kinase) 18
0.273569	0.112175	0.00564826	0.980656	0.306934	0.0778065	0.421196	0.190671	0.0526185	0.867472	1.08461	0.00523597	AT3G16420	259382_s_at	PBP1, PYK10-binding protein 1
0.073009	0.721317	-0.0985974	0.733336	0.314742	0.138172	0.290269	0.14448	0.182601	0.351181	1.00066	0.000129263	AT3G20370	257673_at	N/A, TRAF-like family protein
-0.10267	0.660416	-0.172918	0.699132	-0.279296	0.294772	-1.01868	0.00514514	-0.599193	0.0804748	-0.885081	0.02433	AT2G33810	267460_at	SPL3, squamosa promoter binding protein-like 3	N/A	N/A	N/A
-0.346563	0.509302	-0.075086	0.755501	-0.668685	0.615537	-1.02162	0.00331562	-0.709979	0.0317116	-0.849495	0.0225053	AT4G12520	254820_s_at	N/A, Bifunctional inhibitor/lipid-transfer protein/seed storage 2S albumin superfamily protein
-0.156639	0.264514	-0.194727	0.0689517	-0.379511	0.115704	-1.10516	0.00877437	-0.225449	0.56196	-0.756565	0.0914357	AT2G07707	265230_s_at	YMF19, ATP synthase protein
-0.15195	0.0635615	-0.100801	0.622834	-0.11526	0.53346	-1.33092	5.34274e-06	-0.664122	0.00659663	-0.743342	0.00654584	AT5G51200	248465_at	N/A, Protein of unknown function (DUF3414)
0.316508	0.157222	0.756953	0.822552	0.45607	0.0116986	-0.996336	0.00586605	-0.561318	0.0988566	-1.04092	0.00927387	AT5G53250	248252_at	AGP22, arabinogalactan protein 22
-0.368141	0.423743	0.1304	0.342956	-0.117044	0.041054	-0.722352	0.019205	0.0249028	0.931163	-1.04365	0.00358953	AT3G22740	258322_at	HMT3, homocysteine S-methyltransferase 3
Log(Fold change) and p value of diffrentially expressed genes in roots and shoots treated with 25 kPa, 25 kPa/NormOx and 97 kPa/HypOx are shown
Yellow background represents Log(Fold change) > 1 and p < 0.01

## Sheet: Differential Response
Root genes	Anotation	Fold change (Log2) of 25 kPa vs OX2	Fold change (Log2) of 25 kPa vs OX3		Shoot genes	Anotation	Fold change (Log2) of 25 kPa vs OX2	Fold change (Log2) of 25 kPa vs OX3
AT3G22120	CWLP, cell wall-plasma membrane linker protein	2.39687	0.877127		AT4G12480	EARLI1, Lipid transfer protein EARLI 1	1.75207	1.5439
AT2G39510	N/A, WAT1-related protein At2g39510	1.48549	-0.891386		AT4G12470	AZI1, pEARLI1-like lipid transfer protein 1	1.61097	1.47369
AT4G24110	N/A, unknown protein	1.03439	-0.864654		AT5G20230	BCB, Blue copper protein	1.90215	1.08894
AT4G25100	FSD1, Superoxide dismutase [Fe] 1, chloroplastic	-0.881537	-1.01727		AT1G73630	CML26, Probable calcium-binding protein CML26	0.974433	0.85635
AT5G10040	N/A, unknown protein	4.63535	0.0959452		AT3G60420	N/A, Phosphoglycerate mutase family protein	0.956534	1.21013
AT4G39675	N/A, unknown protein	3.08138	-0.0968289		AT4G10270	N/A, Wound-responsive family protein	0.917107	-1.35492
AT4G10270	N/A, Wound-responsive family protein	3.82743	-0.628107		AT4G33560	N/A, Wound-responsive family protein	1.97562	-1.11187
AT1G33055	N/A, unknown protein	3.50941	-0.182726		AT1G43800	S-ACP-DES6, Plant stearoyl-acyl-carrier-protein desaturase family protein	2.04368	-1.3862
AT4G27450	N/A, Aluminium induced protein with YGL and LRDR motifs	3.04469	-0.135339		AT2G44460	BGLU28, Beta-glucosidase 28	1.00288	-0.983074
AT5G20830	SUS1, Sucrose synthase 1	1.68308	-0.284191		AT4G27450	N/A, Aluminium induced protein with YGL and LRDR motifs	1.23826	-0.67454
AT3G43190	SUS4, Sucrose synthase 4	2.28247	-0.353507		AT5G43150	N/A, unknown protein	1.13768	-0.0192342
AT1G76650	CML38, Calcium-binding protein CML38	2.11843	-0.689242		AT1G08830	CSD1, Superoxide dismutase [Cu-Zn] 1	1.1212	0.728909
AT3G59930	N/A, Defensin-like protein 206	1.7869	0.319688		AT1G19020	N/A, unknown protein	1.09348	0.6064
AT1G72360	ERF073, Ethylene-responsive transcription factor ERF073	2.14541	-0.336356		AT4G33070	N/A, Thiamine pyrophosphate dependent pyruvate decarboxylase family protein	0.932058	-0.577113
AT1G17290	ALAAT1, Alanine aminotransferase 1, mitochondrial	1.08218	-0.176358		AT2G17850	STR17, Rhodanese/Cell cycle control phosphatase superfamily protein	1.12013	-0.375255
AT4G14630	GLP9, Germin-like protein subfamily 1 member 8	1.17052	0.756883		AT3G29970	N/A, B12D protein	1.41096	-0.563695
AT5G44730	N/A, Haloacid dehalogenase-like hydrolase (HAD) superfamily protein	1.7137	-0.207108		AT2G16060	GLB1, hemoglobin 1	1.82722	-0.261384
AT1G19530	N/A, unknown protein	1.81523	0.276129		AT3G03270	N/A, Adenine nucleotide alpha hydrolases-like superfamily protein	1.51495	-0.411759
AT2G47710	N/A, Adenine nucleotide alpha hydrolases-like superfamily protein	1.10592	0.179844		AT2G02850	ARPN, plantacyanin	0.960285	0.739964
AT2G14210	ANR1, MADS-box transcription factor ANR1	1.64289	0.0431454		AT2G19590	ACO1, ACC oxidase 1	1.81266	-0.105338
AT5G02580	N/A, Plant protein 1589 of unknown function	1.0329	0.0593854		AT5G15120	N/A, Protein of unknown function (DUF1637)	1.31227	-0.322486
AT5G54960	PDC2, Pyruvate decarboxylase 2	1.50115	-0.384874		AT1G70810	N/A, Calcium-dependent lipid-binding (CaLB domain) family protein	0.997083	0.435587
AT2G34390	NIP2-1, Aquaporin NIP2-1	1.94002	-0.316144		AT4G15210	BAM5, Beta-amylase 5	1.42949	0.294546
AT1G04770	N/A, Protein SULFUR DEFICIENCY-INDUCED 2	0.991153	-0.132515		AT3G25760	AOC1, Allene oxide cyclase 1, chloroplastic	1.07786	-0.0584658
AT1G64405	N/A, unknown protein	1.29703	0.314621		AT1G23130	N/A, Polyketide cyclase/dehydrase and lipid transport superfamily protein	1.16067	0.634096
AT2G16360	N/A, Ribosomal protein S25 family protein	1.5076	0.517942		AT4G08900	ARGAH1, Arginase 1, mitochondrial	1.04429	0.610893
AT1G77120	ADH1, Alcohol dehydrogenase class-P	1.58088	0.0555911		AT4G01080	TBL26, Protein trichome birefringence-like 26	1.04081	-0.0721612
AT4G10260	N/A, Probable fructokinase-5	1.73437	0.29149		AT2G14610	PR1, Pathogenesis-related protein 1	0.886454	0.558535
AT4G14690	ELIP2, Early light-induced protein 2, chloroplastic	1.27698	0.440622		AT5G26220	N/A, ChaC-like family protein	1.10914	-0.201277
AT1G47960	C/VIF1, Cell wall / vacuolar inhibitor of fructosidase 1	1.38572	0.0113195		AT2G18660	EGC2, EG45-like domain containing protein 2	1.30528	0.722848
AT4G32690	GLB3, Two-on-two hemoglobin-3	0.973136	-0.0403681		AT1G07180	NDA1, Internal alternative NAD(P)H-ubiquinone oxidoreductase A1, mitochondrial	1.1919	0.431633
AT5G58070	ATTIL, temperature-induced lipocalin	1.4504	0.0368312		AT1G43910	N/A, P-loop containing nucleoside triphosphate hydrolases superfamily protein	1.05405	0.63118
AT1G16850	N/A, unknown protein	0.859698	0.212527		AT1G21520	N/A, unknown protein	1.73345	0.840826
AT5G62520	SRO5, Probable inactive poly	1.58725	-0.209567		AT5G01600	FER1, Ferritin-1, chloroplastic	0.944405	-0.296485
AT5G26280	N/A, TRAF-like family protein	1.20018	0.118645		AT3G47480	CML47, Probable calcium-binding protein CML47	1.0046	0.495606
AT5G23380	N/A, Protein of unknown function (DUF789)	1.07387	-0.00764265		AT2G26400	ARD1, 1,2-dihydroxy-3-keto-5-methylthiopentene dioxygenase 1	1.37059	0.029999
AT4G03960	N/A, Phosphotyrosine protein phosphatases superfamily protein	1.02048	0.152525		AT4G00780	N/A, TRAF-like family protein	0.899005	0.472169
AT1G72940	N/A, Toll-Interleukin-Resistance (TIR) domain-containing protein	1.22088	0.149823		AT1G24575	N/A, unknown protein	0.929774	0.188186
AT4G37760	SQE3, Squalene epoxidase 3	1.16062	0.0590788		AT2G29500	HSP17.6B, 17.6 kDa class I heat shock protein 2	0.879364	0.814103
AT2G47890	COL13, Zinc finger protein CONSTANS-LIKE 13	0.910979	-0.0764277		AT4G31870	GPX7, Putative glutathione peroxidase 7, chloroplastic	1.20822	0.577037
AT5G26200	N/A, Mitochondrial substrate carrier family protein	1.66185	-0.36176		AT1G02930	GSTF6, Glutathione S-transferase F6	0.854137	0.105437
AT5G23840	N/A, MD-2-related lipid recognition domain-containing protein	0.961689	-0.123194		AT3G17609	HYH, Transcription factor HY5-like	0.862225	0.243872
AT4G30140	CDEF1, GDSL esterase/lipase At4g30140	0.962127	0.212892		AT2G31390	N/A, Probable fructokinase-1	0.907011	-0.413888
AT1G14290	SBH2, Sphinganine C(4)-monooxygenase 2	0.894184	-0.119851		AT2G07707	YMF19, ATP synthase protein	-0.87971	-0.348594
AT1G11580	PME18, Pectinesterase/pectinesterase inhibitor 18	1.09314	-0.269903		AT4G08770	PER37, Peroxidase 37	0.641922	-0.931276
AT5G03240	UBQ3, Polyubiquitin 3	0.871441	-0.24085		AT5G66985	N/A, unknown protein	0.338373	-1.20016
AT4G08770	PER37, Peroxidase 37	1.12844	-0.159117
AT3G23430	PHO1, Phosphate transporter PHO1	0.851802	-0.115834
AT4G17670	N/A, Protein of unknown function (DUF581)	0.925711	-0.178044
AT2G47520	ERF071, Ethylene-responsive transcription factor ERF071	1.39769	-0.542798
AT5G66570	PSBO1, Oxygen-evolving enhancer protein 1-1, chloroplastic	0.902218	0.0131369
AT1G03610	N/A, Protein of unknown function (DUF789)	0.881297	-0.36373
AT1G66200	GLN1-2, Glutamine synthetase cytosolic isozyme 1-2	0.98023	9.22522e-05
AT3G63360	N/A, Defensin-like protein 11	1.09413	0.578005
AT5G22555	N/A, unknown protein	0.95165	0.790979
AT1G07700	N/A, Thioredoxin-like 4, chloroplastic	1.0588	0.485465
AT1G30515	N/A, unknown protein	1.14636	0.556003
AT3G26650	GAPA1, Glyceraldehyde-3-phosphate dehydrogenase GAPA1, chloroplastic	1.04268	0.314547
AT4G18280	N/A, glycine-rich cell wall protein-related	1.15046	0.410921
AT2G42220	STR9, Rhodanese-like domain-containing protein 9, chloroplastic	0.867236	0.322957
AT1G12900	GAPA2, Glyceraldehyde-3-phosphate dehydrogenase GAPA2, chloroplastic	1.11693	0.559722
AT5G64840	ABCF5, ABC transporter F family member 5	0.933298	0.246902
AT4G12800	PSAL, Photosystem I reaction center subunit XI, chloroplastic	1.04283	0.610204
AT4G02770	PSAD1, Photosystem I reaction center subunit II-1, chloroplastic	1.08462	0.592154
AT1G17100	N/A, SOUL heme-binding family protein	1.0237	0.59621
AT2G29180	N/A, unknown protein	0.915291	0.500942
AT1G22750	N/A, unknown protein	0.853101	0.0788249
AT5G59680	N/A, Probable LRR receptor-like serine/threonine-protein kinase At5g59680	0.876202	0.459586
AT2G36460	N/A, Aldolase superfamily protein	0.96898	-0.238286
AT3G21720	ICL, Isocitrate lyase	1.10247	-0.0342777
AT3G02550	LBD41, LOB domain-containing protein 41	2.66274	-0.786098
AT5G39890	N/A, Protein of unknown function (DUF1637)	2.12942	-0.448036
AT3G11930	N/A, Adenine nucleotide alpha hydrolases-like superfamily protein	1.66646	-0.310811
AT4G33070	N/A, Thiamine pyrophosphate dependent pyruvate decarboxylase family protein	4.17501	-0.409557
AT4G33560	N/A, Wound-responsive family protein	3.82493	-0.165273
AT2G17850	STR17, Rhodanese/Cell cycle control phosphatase superfamily protein	4.16846	0.00892049
AT3G29970	N/A, B12D protein	4.65311	0.35981
AT5G66985	N/A, unknown protein	2.8128	-0.155792
AT1G43800	S-ACP-DES6, Plant stearoyl-acyl-carrier-protein desaturase family protein	3.34413	-0.500822
AT2G16060	GLB1, hemoglobin 1	2.2843	0.03147
AT5G19550	ASP2, aspartate aminotransferase 2	1.90335	-0.307278
AT3G03270	N/A, Adenine nucleotide alpha hydrolases-like superfamily protein	2.10043	-0.0924398
AT2G02850	ARPN, plantacyanin	1.03583	0.562633
AT1G69880	ATH8, thioredoxin H-type 8	1.75089	0.202441
AT2G19590	ACO1, ACC oxidase 1	2.10554	-0.126396
AT5G15120	N/A, Protein of unknown function (DUF1637)	2.27389	-0.335613
AT3G27220	N/A, Galactose oxidase/kelch repeat superfamily protein	1.28748	-0.40054
AT1G14880	PCR1, PLANT CADMIUM RESISTANCE 1	0.951285	0.397581
AT1G02930	GSTF6, Glutathione S-transferase F6	1.09921	0.458621
AT4G25310	N/A, 2-oxoglutarate (2OG) and Fe(II)-dependent oxygenase superfamily protein	0.782606	0.878161
AT2G07671	N/A, ATP synthase subunit C family protein	-0.984465	0.228859
AT5G01820	ATSR1, serine/threonine protein kinase 1	-0.854783	0.143107
AT3G46900	COPT2, Copper transporter 2	-1.05504	-0.405069
AT2G33830	N/A, Dormancy/auxin associated family protein	-1.04741	-0.238695

## Sheet: Hypoxia core genes
Gene	Root-25 kPa vs 97 kPa	p Value	Root-OX2 vs 97 kPa	p Value	Root-OX3 vs 97 kPa	p Value	Shoot-25 kPa vs 97 kPa	p Value	Shoot-OX2 vs 97 kPa	pValue	Shoot-OX3 vs 97 kPa	p Value
AT5G10040	5.07764	2.48854e-06	0.442291	0.655903	4.9817	3.11e-06	0.309632	0.195384	0.0607721	0.795502	0.649355	0.0203748
AT4G39675	3.61922	3.15836e-08	0.537845	0.289114	3.71605	2.23e-08	0.556594	0.0233305	-0.0433941	0.850608	0.788274	0.00543662
AT4G10270	3.56702	7.52111e-06	-0.260409	0.733917	4.19513	1.12e-06	-0.580205	0.503559	-1.49731	0.09357	0.774715	0.425433
AT1G33055	3.16886	9.90628e-06	-0.340548	0.626067	3.35159	5.24e-06	-0.124498	0.824611	-0.339311	0.547363	0.335249	0.594548
AT4G27450	2.94815	6.71972e-06	-0.0965435	0.87742	3.08348	4.01e-06	0.647397	0.296884	-0.590861	0.340027	1.32194	0.0641672
AT3G43190	2.46362	8.32799e-09	0.181148	0.55659	2.81712	1.35e-09	0.68099	0.0955334	-0.090133	0.819557	0.965497	0.03807
AT1G76650	2.32773	2.86285e-06	0.209298	0.649506	3.01698	1.17e-07	0.2324	0.649	0.440913	0.390898	0.382498	0.504077
AT1G17290	2.08094	0.00300729	0.998762	0.248037	2.2573	0.00163287	0.456686	0.332867	0.177078	0.704599	0.321828	0.538862
AT5G44730	1.98802	1.0919e-07	0.274321	0.368351	2.19513	3.01e-08	0.068306	0.732161	-0.108801	0.586459	0.246775	0.275021
AT1G19530	1.94837	1.03586e-06	0.133146	0.706562	1.67224	6.28e-06	0.309983	0.0829823	-0.0476064	0.782562	0.720603	0.00108234
AT1G26270	1.74543	0.000292304	1.29938	0.0258302	2.08961	5.02e-05	-0.203413	0.671361	-0.0618119	0.897213	0.41034	0.446168
AT5G54960	1.70858	2.41792e-05	0.207431	0.611899	2.09346	2.43e-06	0.234384	0.365318	-0.119572	0.641767	0.707803	0.0207932
AT2G34390	1.70185	1.72071e-06	-0.238171	0.462897	2.01799	2.11e-07	-0.113235	0.541336	-0.034063	0.853626	-0.129452	0.53235
AT1G77120	1.55097	3.79309e-05	-0.0299115	0.93815	1.49538	5.55e-05	0.162939	0.566959	-0.284443	0.321422	0.629969	0.0572448
AT5G58070	1.45235	8.38313e-08	0.00195695	0.992744	1.41552	1.17e-07	0.30751	0.0350995	-0.147741	0.291445	0.362461	0.0271552
AT5G62520	1.37873	0.000597215	-0.208517	0.649022	1.5883	0.000164031	-0.0157003	0.919332	0.00610516	0.968583	0.0978415	0.573838
AT1G72940	1.30833	0.000212847	0.0874545	0.821135	1.15851	0.000637109	0.521077	0.500107	1.08335	0.168375	-0.266637	0.756584
AT5G26200	1.23624	3.54922e-05	-0.425607	0.176967	1.598	1.97e-06	0.0248199	0.865961	-0.112586	0.44692	0.126137	0.445987
AT4G17670	1.12852	0.000178152	0.202812	0.538014	1.30657	4.11e-05	0.435023	0.142273	-0.379971	0.197246	0.780722	0.0232601
AT2G47520	1.1104	0.00810153	-0.287293	0.584369	1.6532	0.000396182	0.217378	0.639591	-0.168812	0.715833	0.139372	0.787919
AT5G47060	1.00945	0.00391309	0.365708	0.39574	1.18423	0.00117721	0.40589	0.408986	-0.31534	0.519855	0.7715	0.166739
AT3G23170	0.875855	0.00807018	0.149358	0.717485	1.66367	3.64e-05	0.174687	0.533971	0.115727	0.67952	-0.108463	0.728952
AT4G24110	0.780822	0.007387	-0.253571	0.487316	1.64548	1.01e-05	-0.0488763	0.854865	-0.373317	0.171876	0.643135	0.0408042
AT3G02550	1.32083	4.01709e-05	-1.34191	0.00090685	2.10693	1.71e-07	-0.235165	0.708061	-0.872805	0.173496	0.522567	0.458952
AT5G39890	0.886827	0.0321544	-1.24259	0.0335429	1.33486	0.00290938	0.140171	0.860233	-0.378515	0.635245	0.475985	0.59393
AT4G33070	4.61608	1.85914e-06	0.441068	0.616739	5.02564	6.64e-07	0.944526	5.90289e-05	0.0124679	0.947965	1.52164	4.12196e-07
AT4G33560	4.49715	1.40045e-07	0.672228	0.340074	4.66243	8.82e-08	1.87381	6.09314e-07	-0.101807	0.706497	2.98568	1.84532e-09
AT2G17850	4.2133	6.19659e-06	0.0448403	0.959722	4.20438	6.35e-06	1.19924	0.00036476	0.0791049	0.782481	1.57449	6.26305e-05
AT5G66985	3.37791	4.53307e-06	0.565112	0.419904	3.53371	2.68e-06	0.317832	0.226505	-0.0205404	0.936588	1.51799	2.78945e-05
AT1G43800	2.94759	4.14859e-06	-0.396538	0.51175	3.44841	6.34e-07	1.02257	0.0448228	-1.0211	0.0451034	2.40878	0.000197966
AT2G16060	2.63094	3.32937e-07	0.346648	0.429995	2.59947	3.87e-07	1.35419	0.00079379	-0.473023	0.185943	1.61558	0.000423558
AT2G19590	1.84497	5.03504e-09	-0.26057	0.249211	1.97137	2.05e-09	1.49568	0.00147787	-0.316987	0.447348	1.60102	0.00213603
AT5G15120	1.68265	2.09876e-06	-0.591235	0.0827622	2.01827	2.25e-07	0.736795	0.01291	-0.575477	0.0458948	1.05928	0.00216086
AT3G27220	1.51597	6.89158e-07	0.228495	0.395394	1.91651	3.5e-08	0.42894	0.040218	-0.176625	0.378144	1.07389	7.61252e-05
Log(Fold change) and p value of hypoxia core genes in roots and shoots treated with 25 kPa, OX2 and OX3 are shown
Yellow background represents Log(Fold change) > 1 and p < 0.01
