# Supplementary material for: Dissecting Low Atmospheric Pressure Stress: Transcriptome Responses to the Components of Hypobaria in Arabidopsis
Source: Front Plant Sci. 2017 Apr 10;8:528. doi: 10.3389/fpls.2017.00528 (PMC5385376; doi:10.3389/fpls.2017.00528)
Supplement: Table S4 — List of genes in pathway enrichment. The differentially expressed genes mapped to KEGG pathways in the enrichment analysis (Benjamini corrected p < 0.05) were listed. Responses include 50 kPa, 50 kPa/NormOx (50 kPa/pO2 = 21 kPa), 25 kPa, 25 kPa/NormOx (25 kPa/pO2 = 21 kPa), and 97 kPa/HypOx (97 kPa/pO2 = 5 kPa) in roots and shoots of 10 d plants. [file Table4.XLSX]

## Sheet: Gene list of pathway enrichment
Differentially expressed genes mapped to KEGG pathways in the enrichment analysis (Benjamini corrected p value < 0.05) in 10d plants
50 kPa vs 97 kPa		50 kPa/NormOx vs 97 kPa			25 kPa vs 97 kPa		25 kPa/NormOx vs 97 kPa		97 kPa/HypOx vs 97 kPa
Root	Shoot	Root	Shoot		Root	Shoot	Root	Shoot	Root			Shoot
N/A	N/A	N/A	N/A		Metabolic pathways	alpha-Linolenic acid metabolism	N/A	N/A	Glycolysis/Gluconeogenesis	Metabolic pathways	Biosynthesis of secondary metabolites	Metabolic pathways	Cysteine and methionine metabolism	Biosynthesis of secondary metabolites	alpha-Linolenic acid metabolism
					AT5G20830	AT3G25760			AT4G17260	AT2G19590	AT2G19590	AT2G19590	AT2G19590	AT2G19590	AT3G25760
					AT3G43190	AT4G15440			AT5G54960	AT5G20830	AT4G17260	AT4G33070	AT5G19550	AT4G33070	AT3G45140
					AT1G17290	AT5G42650			AT1G77120	AT3G43190	AT5G54960	AT5G19550	AT2G26400	AT5G19550	AT5G48880
					AT4G17260	AT3G45140			AT4G33070	AT1G17290	AT1G77120	AT5G15120	AT3G22740	AT3G25760
					AT5G54960				AT2G36580	AT4G17260	AT4G08780	AT3G25760		AT3G45140
					AT1G77120				AT4G25900	AT5G54960	AT4G26010	AT2G26400		AT2G44460
					AT4G10260				AT2G36460	AT1G77120	AT4G37760	AT3G45140		AT5G48880
					AT4G08780				AT3G52200	AT4G10260	AT4G08770	AT2G44460		AT3G09260
					AT5G54390				AT1G24180	AT4G08780	AT3G30775	AT5G48880		AT3G22740
					AT4G26010					AT5G54390	AT4G33070	AT2G31390
					AT4G37760					AT4G26010	AT5G19550	AT3G09260
					AT1G14290					AT4G37760	AT2G36580	AT3G22740
					AT1G11580					AT1G14290	AT4G25900
					AT5G56090					AT1G11580	AT4G36430
					AT3G45770					AT3G45770	AT2G36460
					AT4G08770					AT4G08770	AT2G38380
					AT3G30775					AT3G30775	AT3G52200
					AT5G66570					AT5G66570	AT2G39770
					AT5G13630					AT5G49900	AT3G21720
					AT5G64040					AT4G33070	AT1G24180
					AT3G14060					AT5G19550
					AT1G53030					AT5G15120
					AT3G26650					AT2G36580
					AT4G03280					AT4G25900
					AT1G12900					AT4G36430
					AT4G12800					AT2G36460
					AT4G02770					AT2G38380
					AT1G17410					AT3G52200
					AT4G37520					AT2G39770
					AT2G20260					AT3G21720
					AT5G49900					AT1G24180
					AT1G69770					AT5G39890
					AT2G39040
					AT5G09300
					AT4G39640
					AT4G33070
					AT5G19550
					AT2G19590
					AT5G15120
